# Supplementary material for: GSK3 inhibitors CHIR99021 and 6-bromoindirubin-3′-oxime inhibit microRNA maturation in mouse embryonic stem cells
Source: Sci Rep. 2015 Mar 2;5:8666. doi: 10.1038/srep08666 (PMC4345320; doi:10.1038/srep08666)
Supplement: Supplementary Information — Dataset 1 [file srep08666-s2.xls]

## Sheet: Dif_Gene_BIOvsControl
ProbeID	GeneSymbol	Description	KeggID	Log2FC	fold change (BIO/Control)	Style	P-Value	FDR	BI0_1_NS	BI0_2_NS	BI0_3_NS	Control_1_NS	Control_2_NS	Control_3_NS
A_55_P2388197	1010001B22Rik	RIKEN cDNA 1010001B22 gene		0.594084	1.50951	up	8.34647e-05	0.00140103	10.7168	10.7928	10.4681	10.0114	10.1469	10.0373
A_55_P2132671	1110002E22Rik	RIKEN cDNA 1110002E22 gene		0.768477	1.70347	up	2.34669e-05	0.000703396	11.7442	11.8273	11.499	10.8893	11.0194	10.8562
A_55_P2419299	1110006E14Rik	RIKEN cDNA 1110006E14 gene		-0.850558	0.55457	down	1.32999e-07	7.67676e-05	10.1732	10.2341	10.183	11.1117	10.946	11.0843
A_52_P552547	1110054M08Rik	RIKEN cDNA 1110054M08 gene		-0.644953	0.639514	down	2.37121e-05	0.000708491	7.25134	6.9375	7.0573	7.74578	7.66057	7.77465
A_55_P1964169	1700001G17Rik	RIKEN cDNA 1700001G17 gene		-0.646861	0.638668	down	0.000898903	0.00612871	4.31957	4.69146	4.5496	5.22479	5.0408	5.23562
A_55_P2057979	1700003M02Rik	RIKEN cDNA 1700003M02 gene	mmu:69329	0.677323	1.59917	up	8.17041e-05	0.00138984	7.4456	7.50793	7.63334	6.87975	6.98046	6.69469
A_55_P1980677	1700007K09Rik	RIKEN cDNA 1700007K09 gene	mmu:69318	0.702782	1.62764	up	2.3231e-05	0.00070162	10.4439	10.5411	10.2252	9.6476	9.75389	9.70031
A_55_P1982494	1700012L04Rik	RIKEN cDNA 1700012L04 gene	mmu:76383	-0.627799	0.647163	down	0.0104713	0.0331802	4.00261	4.44766	3.73468	4.57963	4.66167	4.82704
A_55_P2320668	1700013G23Rik	RIKEN cDNA 1700013G23 gene		-0.693128	0.618511	down	0.000521168	0.00430723	4.76598	4.36888	4.34535	5.19719	5.00574	5.35666
A_55_P2037797	1700019O17Rik	RIKEN cDNA 1700019O17 gene	mmu:71863	0.612171	1.52856	up	0.0016438	0.00915918	9.08646	9.24145	8.99757	8.41648	8.51958	8.5529
A_55_P2370210	1700025K04Rik	RIKEN cDNA 1700025K04 gene		0.722479	1.65001	up	0.00552141	0.02109	4.37545	4.57913	4.60287	3.76368	4.20449	3.42184
A_55_P2253195	1700025L06Rik	RIKEN cDNA 1700025L06 gene		0.673981	1.59547	up	1.86329e-05	0.000639485	7.28192	7.18175	7.11269	6.48456	6.6333	6.43656
A_55_P2354296	1700028E10Rik	RIKEN cDNA 1700028E10 gene		-0.759025	0.590896	down	0.000711783	0.00525544	4.40259	4.24585	3.94594	5.03018	4.70101	5.14027
A_55_P2205878	1700030N03Rik	RIKEN cDNA 1700030N03 gene		0.889733	1.85283	up	1.77537e-06	0.000220702	7.3544	7.18287	7.26902	6.36143	6.31943	6.45623
A_55_P2258757	1700042O10Rik	RIKEN cDNA 1700042O10 gene		0.65462	1.5742	up	8.51337e-05	0.00141389	8.79436	8.66282	8.86034	8.2473	8.01076	8.0956
A_55_P2009640	1700048O20Rik	RIKEN cDNA 1700048O20 gene		-0.864406	0.549273	down	0.00195328	0.0102433	4.44766	3.97058	4.62189	5.17127	5.30552	5.15655
A_55_P2081055	1700056E22Rik	RIKEN cDNA 1700056E22 gene	mmu:73363	-0.954295	0.516094	down	2.27817e-05	0.000697094	5.20965	4.77334	5.05506	5.95814	5.92582	6.01698
A_55_P2325568	1700060J05Rik	RIKEN cDNA 1700060J05 gene		0.947094	1.92799	up	1.51021e-06	0.000206303	6.10734	6.28844	6.41663	5.25207	5.40925	5.3098
A_55_P1976077	1700071K01Rik	RIKEN cDNA 1700071K01 gene	mmu:237880	1.47508	2.77998	up	0.00176297	0.00958566	7.45738	6.10853	6.15696	4.83647	5.11709	5.34408
A_55_P2173457	1700097N02Rik	RIKEN cDNA 1700097N02 gene		0.742178	1.6727	up	1.09791e-07	7.59553e-05	13.7299	13.7477	13.6976	12.9927	12.9706	12.9853
A_51_P219594	1700123K08Rik	RIKEN cDNA 1700123K08 gene	mmu:76658	-0.688734	0.620398	down	0.00274594	0.0129819	3.75018	4.02801	3.93513	4.47734	4.69323	4.60895
A_55_P2028404	1810013A23Rik	RIKEN cDNA 1810013A23 gene		0.789039	1.72792	up	0.00313694	0.0141659	5.12925	5.29916	4.89485	4.16223	4.05546	4.73845
A_66_P100761	1810019N24Rik	RIKEN cDNA 1810019N24 gene		-0.843139	0.557429	down	6.38538e-05	0.00120483	4.29992	3.98566	3.86359	4.82228	5.03779	4.81852
A_55_P2031611	2210008F06Rik	RIKEN cDNA 2210008F06 gene		-0.667994	0.629381	down	0.00188274	0.0100033	4.07348	4.30304	4.48173	4.94852	5.25557	4.65815
A_66_P118849	2310034G01Rik	RIKEN cDNA 2310034G01 gene		-0.619465	0.650912	down	1.99503e-05	0.00065053	6.24174	6.46798	6.3461	7.01067	7.00078	6.90277
A_55_P2248315	2310043M15Rik	RIKEN cDNA 2310043M15 gene		0.620649	1.53757	up	1.33382e-06	0.000193221	11.2602	11.3197	11.3826	10.6573	10.7354	10.7078
A_55_P2166069	2310079G19Rik	RIKEN cDNA 2310079G19 gene	mmu:69699	0.599588	1.51528	up	0.00401656	0.0168102	6.51163	6.02882	6.34566	5.86026	5.72434	5.50274
A_55_P2257341	2410004I01Rik	RIKEN cDNA 2410004I01 gene		-0.622293	0.649638	down	0.0140603	0.0413106	6.59138	6.4659	6.64815	7.05486	7.09804	7.41941
A_55_P2311258	2410012E07Rik	RIKEN cDNA 2410012E07 gene		-0.65178	0.636495	down	0.000816235	0.00574554	4.90045	4.84642	5.33851	5.68243	5.61997	5.73832
A_55_P2303478	2410133F24Rik	RIKEN cDNA 2410133F24 gene		-0.65475	0.635186	down	0.000231757	0.00260484	4.4429	4.52049	4.4447	5.28075	4.94989	5.1417
A_55_P2342264	2610008G14Rik	RIKEN cDNA 2610008G14 gene		-0.648638	0.637882	down	0.000277893	0.0029114	8.052	8.32105	8.298	8.65079	8.91702	9.04916
A_55_P2026982	2610019F03Rik	RIKEN cDNA 2610019F03 gene	mmu:72148	0.616233	1.53287	up	8.24548e-06	0.000426407	11.7141	11.8013	11.9374	11.1718	11.2644	11.168
A_55_P2256690	2610037D02Rik	RIKEN cDNA 2610037D02 gene		-0.704765	0.613542	down	0.000645243	0.00491077	6.71466	6.41499	7.02958	7.35391	7.44586	7.47375
A_51_P167660	2610204G22Rik	RIKEN cDNA 2610204G22 gene		-0.856004	0.552481	down	0.0166823	0.0467381	3.60674	3.98953	3.45871	4.13439	5.18943	4.29918
A_55_P2119025	2610318N02Rik	RIKEN cDNA 2610318N02 gene	mmu:70458	-0.824062	0.564849	down	7.57262e-05	0.00133649	5.16541	4.84781	5.29487	5.91181	5.80199	6.06647
A_55_P2073507	2610528J11Rik	RIKEN cDNA 2610528J11 gene	mmu:66451	-0.829457	0.562741	down	1.63695e-07	8.3542e-05	5.95875	6.05765	5.90697	6.82356	6.74369	6.84448
A_55_P2387379	2700005E23Rik	RIKEN cDNA 2700005E23 gene		0.623636	1.54075	up	1.72335e-05	0.000618192	7.45016	7.6927	7.43637	6.85473	6.96535	6.88823
A_55_P2233462	2700022O18Rik	RIKEN cDNA 2700022O18 gene		-1.26578	0.415874	down	0.000563275	0.00452706	4.35227	3.7227	3.83548	4.80933	5.15367	5.7448
A_55_P2214884	2810008D09Rik	RIKEN cDNA 2810008D09 gene		-0.594157	0.662431	down	2.02261e-05	0.000653099	5.10336	4.8351	4.99123	5.58221	5.61241	5.51754
A_55_P2415197	2810013P06Rik	RIKEN cDNA 2810013P06 gene		-0.586413	0.665997	down	0.000178688	0.00221154	7.94999	7.74064	7.99692	8.43721	8.53461	8.47497
A_55_P2383877	2810040C05Rik	RIKEN cDNA 2810040C05 gene		0.594835	1.5103	up	0.00121024	0.00747303	8.13653	8.51065	8.63137	7.85064	7.87393	7.76947
A_55_P2326205	2810405F17Rik	RIKEN cDNA 2810405F17 gene		-0.855505	0.552672	down	0.00176299	0.00958566	5.11729	4.54232	4.36473	5.75307	5.42497	5.41281
A_55_P2010048	2810416G20Rik	RIKEN cDNA 2810416G20 gene		-0.645123	0.639438	down	0.00122446	0.00752425	7.87986	7.61497	7.88933	8.40382	8.4952	8.4205
A_51_P310164	2810459M11Rik	RIKEN cDNA 2810459M11 gene	mmu:72792	-0.624362	0.648707	down	1.71717e-05	0.000616845	5.15029	5.2542	5.09227	5.895	5.70292	5.77193
A_55_P2203141	2900011F02Rik	RIKEN cDNA 2900011F02 gene		0.639316	1.55759	up	0.000189859	0.00230145	10.7918	10.7644	10.5326	9.90603	10.2408	10.024
A_55_P2323913	2900041H08Rik	RIKEN cDNA 2900041H08 gene		0.67274	1.5941	up	0.000305634	0.00308434	10.2436	10.3772	9.96573	9.36029	9.63154	9.57654
A_55_P2422243	2900072G11Rik	RIKEN cDNA 2900072G11 gene		0.987816	1.98318	up	1.82123e-05	0.000637622	9.57805	9.94655	9.47127	8.69861	8.63911	8.69471
A_66_P107129	3300005D01Rik	RIKEN cDNA 3300005D01 gene		0.660305	1.58042	up	0.0118459	0.0363279	4.46605	4.47064	4.53328	4.15546	3.92789	3.40571
A_55_P2252586	3426406K10Rik	RIKEN cDNA 3426406K10 gene		0.646345	1.5652	up	0.00990058	0.0319052	5.73478	5.44539	5.20725	4.3877	4.95253	5.10816
A_55_P2110472	3830406C13Rik	RIKEN cDNA 3830406C13 gene	mmu:218734	-0.654709	0.635204	down	0.00262838	0.0125854	5.85133	5.42497	5.94411	6.34152	6.46454	6.37847
A_55_P2335529	4921531C22Rik	RIKEN cDNA 4921531C22 gene		-0.811989	0.569596	down	1.55011e-05	0.000595585	6.98136	7.09532	7.11824	7.73484	7.94131	7.95474
A_55_P2387152	4921532D01Rik	RIKEN cDNA 4921532D01 gene		-1.27188	0.414121	down	0.000519478	0.00430026	5.17396	4.15684	5.05993	6.00985	6.22912	5.96739
A_55_P2399878	4930402F11Rik	RIKEN cDNA 4930402F11 gene		0.741607	1.67204	up	0.000270419	0.00286399	6.48057	6.73756	6.48387	5.91789	6.02341	5.53588
A_55_P2384248	4930425O10Rik	RIKEN cDNA 4930425O10 gene		0.685536	1.6083	up	7.87323e-05	0.00136557	7.68608	7.61874	7.51837	6.89105	7.08732	6.78822
A_55_P2208836	4930432N10Rik	RIKEN cDNA 4930432N10 gene		-0.88814	0.54031	down	1.66137e-05	0.000613125	4.2609	4.22074	4.47655	5.33552	5.15853	5.12857
A_51_P152444	4930465K10Rik	RIKEN cDNA 4930465K10 gene		-0.910132	0.532137	down	5.07422e-05	0.00107392	4.18074	4.17201	4.21137	5.0256	4.99123	5.27768
A_52_P214764	4930479M11Rik	RIKEN cDNA 4930479M11 gene		-0.614131	0.653323	down	0.00579663	0.0218152	5.4372	4.82743	5.17675	5.55641	5.83792	5.88944
A_66_P123526	4930504D19Rik	RIKEN cDNA 4930504D19 gene		0.759759	1.69321	up	0.00147936	0.00855388	5.12297	5.78966	5.5553	4.4893	4.8909	4.80846
A_66_P112641	4930513L16Rik	RIKEN cDNA 4930513L16 gene		0.667909	1.58877	up	0.0142667	0.0418011	5.28763	5.75551	6.33122	5.2165	5.10718	5.04695
A_52_P432052	4930515G13Rik	RIKEN cDNA 4930515G13 gene		0.632816	1.55059	up	0.00214193	0.0108797	5.45893	5.87717	5.47421	4.9562	5.19011	4.76555
A_55_P2048953	4930515G16Rik	myc induced nuclear antigen pseudogene		0.763752	1.6979	up	0.0167321	0.0468293	6.8714	5.7069	6.33498	5.68666	5.58887	5.34651
A_55_P2326260	4930525G20Rik	RIKEN cDNA 4930525G20 gene		0.748193	1.67969	up	0.00441966	0.0180055	10.9003	10.7724	10.5982	10.0287	10.0066	9.99112
A_55_P2330600	4930554C24Rik	RIKEN cDNA 4930554C24 gene		0.78726	1.72579	up	0.000271606	0.00287066	6.97523	6.65484	6.73048	5.97832	6.23753	5.78292
A_55_P2184279	4930556A17Rik	RIKEN cDNA 4930556A17 gene		-0.769769	0.586511	down	0.00400492	0.0167711	4.25853	4.37978	3.91783	5.19534	4.76093	4.90917
A_55_P2353004	4930568K20Rik	RIKEN cDNA 4930568K20 gene		0.677359	1.59921	up	0.000127745	0.00179354	7.91334	7.88304	7.58998	7.23346	7.08093	7.03989
A_55_P2382070	4930593A02Rik	RIKEN cDNA 4930593A02 gene		0.75248	1.68469	up	9.89593e-06	0.000473079	7.83051	7.55233	7.61884	6.91219	6.87201	6.96004
A_55_P2230506	4931402H11Rik	RIKEN cDNA 4931402H11 gene		0.995315	1.99352	up	3.33635e-05	0.000848182	14.9319	14.9949	14.5226	13.72	13.9468	13.7967
A_55_P2391674	4931407E12Rik	RIKEN cDNA 4931407E12 gene		0.732419	1.66142	up	7.1025e-05	0.00128203	6.34331	6.09748	5.91521	5.37509	5.31433	5.46932
A_51_P243454	4931431F19Rik	RIKEN cDNA 4931431F19 gene	mmu:70980	1.32031	2.4972	up	0.0102248	0.0326229	4.86632	4.6038	6.39927	3.86242	3.90424	4.14181
A_55_P2408968	4933406K04Rik	RIKEN cDNA 4933406K04 gene		1.26971	2.41113	up	0.00471565	0.0188633	5.06853	5.04717	4.83133	3.48607	3.27639	4.37545
A_55_P1955159	4933415F23Rik	RIKEN cDNA 4933415F23 gene	mmu:66755	0.897088	1.8623	up	0.00294815	0.013583	7.4384	6.43519	6.8166	5.90385	6.15597	5.93911
A_55_P2189643	4933417C20Rik	RIKEN cDNA 4933417C20 gene		-1.13129	0.456508	down	2.09034e-05	0.00066694	5.92392	5.95291	6.28244	6.90336	7.35467	7.2951
A_55_P2089070	4933431K14Rik	RIKEN cDNA 4933431K14 gene		-0.671325	0.62793	down	0.000199392	0.0023679	6.52227	6.54153	6.78618	7.17638	7.38022	7.30735
A_55_P2382345	4933435E02Rik	RIKEN cDNA 4933435E02 gene		-0.763141	0.589212	down	3.05742e-07	9.95502e-05	5.3691	5.52578	5.43538	6.19642	6.1608	6.26246
A_55_P2238933	5031415H12Rik	RIKEN cDNA 5031415H12 gene		-0.742986	0.597501	down	4.50972e-05	0.000999418	6.46845	6.79434	6.75067	7.3304	7.39959	7.51244
A_66_P116860	5031434O11Rik	RIKEN cDNA 5031434O11 gene		-0.923788	0.527123	down	5.44076e-05	0.00111525	5.84596	5.614	6.04651	6.59138	6.79516	6.89129
A_55_P2230484	5033403F01Rik	RIKEN cDNA 5033403F01 gene		-0.623084	0.649281	down	0.00991216	0.0319385	4.01289	4.00549	3.90256	4.91664	4.73305	4.1405
A_51_P182131	5330417C22Rik	UPF0577 protein KIAA1324	mmu:229722	-0.654803	0.635162	down	0.000214382	0.00247259	6.01082	5.96672	5.90867	6.67585	6.62342	6.55137
A_55_P2372902	5330438D12Rik	RIKEN cDNA 5330438D12 gene		-0.645392	0.639319	down	4.95588e-05	0.00105768	8.02234	7.94644	8.12893	8.80634	8.57733	8.65022
A_55_P2241488	5330439K02Rik	RIKEN cDNA 5330439K02 gene		0.633672	1.55151	up	0.00214989	0.0109114	6.06833	6.20256	6.21693	5.44442	5.87606	5.26633
A_52_P18854	5430411C19Rik	RIKEN cDNA 5430411C19 gene		-0.59213	0.663363	down	2.06706e-05	0.000662006	5.24164	5.01302	5.09455	5.64101	5.78536	5.69923
A_55_P2022724	5430417L22Rik	RIKEN cDNA 5430417L22 gene		0.71617	1.64282	up	0.00939098	0.0307596	11.1393	11.9884	11.1852	10.5985	10.9291	10.6369
A_55_P2043459	5730405N03Rik	RIKEN cDNA 5730405N03 gene		0.755465	1.68818	up	0.000146019	0.00195105	6.15994	5.88441	5.93192	5.33928	4.97696	5.39364
A_55_P2326582	5730408K05Rik	RIKEN cDNA 5730408K05 gene		0.76249	1.69642	up	2.45944e-06	0.000249196	6.91754	6.99042	6.91317	6.32961	6.06214	6.14191
A_55_P2269254	5730419F03Rik	RIKEN cDNA 5730419F03 gene		0.688123	1.61119	up	0.0139103	0.0409838	8.12694	8.98662	8.32295	7.73772	8.06593	7.56849
A_55_P2079020	5730588L14Rik	RIKEN cDNA 5730588L14 gene		0.846042	1.79756	up	0.000579053	0.00458807	13.1112	13.3174	12.7596	12.1253	12.2894	12.2353
A_55_P2148519	5830403L16Rik	5830403L16Rik protein	mmu:240817	0.631432	1.5491	up	0.00022497	0.00255526	9.98054	10.3001	9.96057	9.49393	9.48666	9.36635
A_55_P2198648	5830420C07Rik	RIKEN cDNA 5830420C07 gene		0.97634	1.96747	up	6.72413e-05	0.00124652	5.7422	5.82073	6.01225	4.67733	4.83605	5.13277
A_51_P117640	5830468F06Rik	RIKEN cDNA 5830468F06 gene		0.9442	1.92412	up	2.63454e-05	0.000750946	4.45495	4.78208	4.70872	3.65359	3.91482	3.54474
A_55_P2235059	6230415J03Rik	RIKEN cDNA 6230415J03 gene		0.634415	1.55231	up	0.00040678	0.00369217	13.1035	13.1135	12.685	12.3809	12.3779	12.2402
A_55_P2279762	6330415B21Rik	RIKEN cDNA 6330415B21 gene	mmu:70753	0.649503	1.56863	up	0.000251709	0.00273527	6.22134	6.59482	6.50691	5.78993	5.6706	5.91404
A_55_P2225751	6330415G19Rik	RIKEN cDNA 6330415G19 gene		0.813698	1.75771	up	0.00697577	0.0249007	5.86487	5.9759	5.48742	4.7985	4.86502	5.22358
A_55_P2250296	6330566A10Rik	RIKEN cDNA 6330566A10 gene		0.633718	1.55156	up	1.62304e-05	0.00060933	9.0744	9.10801	8.82805	8.36717	8.36288	8.37925
A_55_P1979753	6430411K18Rik	RIKEN cDNA 6430411K18 gen		-1.01639	0.494352	down	8.37627e-07	0.000158062	6.86619	6.99896	6.7169	7.90621	7.7678	7.95721
A_51_P446825	6430573F11Rik	RIKEN cDNA 6430573F11 gene	mmu:319582	-0.659169	0.633243	down	1.70277e-05	0.000615689	6.40759	6.24433	6.53667	7.02221	7.00934	7.13455
A_55_P2364916	8030402F09Rik	RIKEN cDNA 8030402F09 gene		0.837166	1.78654	up	4.60366e-06	0.000332678	4.6606	4.48117	4.65706	3.78377	3.77724	3.72632
A_55_P2370337	8430406P12Rik	RIKEN cDNA 8430406P12 gene		-0.659253	0.633206	down	0.000103421	0.00157092	3.96183	3.94656	3.89812	4.4639	4.71317	4.60719
A_55_P2274134	9030625N01Rik	RIKEN cDNA 9030625N01 gene		-0.696892	0.6169	down	0.0011856	0.00736186	4.36888	4.49876	4.46964	4.95333	5.38371	5.09093
A_55_P2065829	9230110C19Rik	RIKEN cDNA 9230110C19, isoform CRA_b	mmu:234912	0.628529	1.54599	up	4.37411e-06	0.000325775	14.6895	14.6008	14.4981	13.9969	13.9592	13.9468
A_55_P2229239	9430014F16Rik	RIKEN cDNA 9430014F16 gene		-0.668186	0.629297	down	0.00203621	0.010528	3.91132	4.03508	3.90875	4.41356	4.43122	5.01492
A_55_P2032553	9430024F10Rik	RIKEN cDNA 9430024F10 gene		-0.689884	0.619904	down	0.00039004	0.00359084	7.06034	7.12085	7.22678	7.54859	7.86132	8.06771
A_55_P2344798	9430081H08Rik	RIKEN cDNA 9430081H08 gene		1.15458	2.2262	up	5.1124e-05	0.00107703	6.84102	6.81049	6.54371	5.8626	5.58015	5.28872
A_55_P1965358	9430091E24Rik	RIKEN cDNA 9430091E24 gene		-0.604459	0.657718	down	0.00063622	0.0048757	4.94459	5.16629	4.89404	5.72807	5.48243	5.60779
A_55_P2470474	9530082P21Rik	RIKEN cDNA 9530082P21 gene		-0.791195	0.577865	down	1.23395e-05	0.000522187	5.00905	5.14718	5.14887	6.04754	5.85871	5.77243
A_55_P2257670	A030001D16Rik	RIKEN cDNA A030001D16 gene		0.748093	1.67957	up	0.000963181	0.00641876	6.97406	7.21596	7.50582	6.68812	6.5188	6.24463
A_55_P2225470	A230092J17Rik	RIKEN cDNA A230092J17 gene		0.724958	1.65285	up	0.00723335	0.0255217	4.44402	5.201	5.23688	4.07217	4.46605	4.1688
A_55_P2333061	A230101C19Rik	RIKEN cDNA A230101C19 gene		0.730142	1.6588	up	0.000206784	0.00241791	4.938	5.11953	4.74773	4.01961	4.19731	4.39791
A_55_P2459897	A2m	alpha-2-macroglobulin	mmu:232345	-0.619979	0.65068	down	0.00487378	0.0192796	5.48982	4.94594	5.25954	5.61526	6.17651	5.76346
A_55_P2393021	A430106G13Rik	RIKEN cDNA A430106G13 gene		0.809592	1.75272	up	0.00869362	0.0290172	4.96029	5.57772	4.80257	4.05617	4.18953	4.66611
A_55_P2200319	A630014C17Rik	RIKEN cDNA A630014C17 gene		-0.955825	0.515547	down	4.21893e-05	0.000965827	4.47172	4.21032	4.37978	5.22912	5.37509	5.32507
A_55_P2367415	A630026N12Rik	RIKEN cDNA A630026N12 gene		-0.844664	0.55684	down	3.00405e-05	0.000800592	5.4744	5.52015	5.47141	6.5272	6.10385	6.3689
A_55_P2230154	A730046J19Rik	RIKEN cDNA A730046J19 gene		0.611821	1.52819	up	1.78228e-05	0.00062955	6.18995	6.21441	5.97511	5.51073	5.44442	5.58887
A_55_P2382262	A830039N20Rik	RIKEN cDNA A830039N20 gene		0.992721	1.98993	up	0.00010206	0.00156052	10.116	10.5731	10.0341	9.11634	9.46318	9.16545
A_55_P2210575	A830073O21Rik	RIKEN cDNA A830073O21 gene		0.721616	1.64903	up	5.22641e-07	0.000135444	14.618	14.5156	14.4437	13.7539	13.8257	13.8329
A_55_P2286503	A930001C03Rik	RIKEN cDNA A930001C03 gene		0.663062	1.58344	up	0.000126869	0.00178875	8.8484	8.55246	8.59257	8.10094	7.83704	8.06627
A_55_P2043013	A930007A09Rik	RIKEN cDNA A930007A09 gene	mmu:432999	-0.643777	0.640035	down	5.65921e-06	0.000359317	9.03661	9.16911	9.06521	9.74516	9.7464	9.71071
A_55_P2158384	Aanat	arylalkylamine N-acetyltransferase	mmu:11298	0.785305	1.72346	up	0.000263064	0.00282104	9.04599	8.74772	8.44594	7.93394	8.01052	7.93928
A_55_P2021177	Abca2	ATP-binding cassette, sub-family A (ABC1), member 2	mmu:11305	-0.625113	0.648369	down	0.000154366	0.00201461	5.58526	5.62957	5.9169	6.31921	6.28352	6.40433
A_55_P1969904	Abcc6	ATP-binding cassette, sub-family C (CFTR/MRP), member 6	mmu:27421	-0.613121	0.653781	down	0.0144927	0.0422633	3.26878	3.71956	3.91917	4.41577	4.27431	4.0568
A_51_P185906	Abi3	ABI gene family, member 3	mmu:66610	-1.05934	0.47985	down	0.000241006	0.00266007	6.45623	6.457	7.07516	7.96721	7.61828	7.58093
A_51_P212068	Abp1	amiloride binding protein 1 (amine oxidase, copper-containing)	mmu:76507	-0.604103	0.65788	down	0.00267516	0.0127397	4.21475	3.97359	4.31049	4.80646	5.01839	4.48629
A_55_P2367461	Acer2	alkaline ceramidase 2	mmu:230379	-0.604507	0.657696	down	0.0105589	0.0333643	3.51117	3.328	4.04764	3.95622	4.44021	4.30389
A_55_P1971574	Acox3	acyl-Coenzyme A oxidase 3, pristanoyl	mmu:80911	0.750488	1.68236	up	0.000985207	0.00651088	11.012	11.1982	10.5282	10.2274	10.1815	10.078
A_52_P496956	Acsbg1	acyl-CoA synthetase bubblegum family member 1	mmu:94180	-0.622595	0.649501	down	0.00511447	0.0199681	5.18276	5.0388	5.48598	5.86739	5.82495	5.88298
A_55_P1975181	Acyp1	acylphosphatase 1, erythrocyte (common) type	mmu:66204	0.64909	1.56818	up	4.28089e-05	0.000973336	7.17292	6.94677	7.00441	6.24711	6.44448	6.48524
A_52_P373065	Adam26a	a disintegrin and metallopeptidase domain 26A (testase 3)	mmu:13525	0.747263	1.67861	up	0.00353029	0.0153473	4.68182	4.84978	4.61671	3.79885	4.15218	3.95549
A_55_P2046550	Adamts8	a disintegrin-like and metallopeptidase (reprolysin type) with thrombospondin type 1 motif, 8	mmu:30806	0.8566	1.81077	up	6.2548e-06	0.000371152	6.70219	6.91916	6.62156	5.87048	6.00318	5.79944
A_51_P484671	Adcy3	adenylate cyclase 3	mmu:104111	-0.608901	0.655696	down	0.0114665	0.0355011	5.26023	4.75711	5.63598	5.88587	5.82291	5.77124
A_55_P2042500	Adig	Adipogenin	mmu:246747	0.639699	1.558	up	0.00126953	0.00770239	5.57859	6.12195	6.06812	5.1904	5.35254	5.30663
A_55_P2089820	Adk	adenosine kinase	mmu:11534	-0.643457	0.640177	down	0.000552478	0.00447854	9.86318	9.55531	10.0563	10.4514	10.4453	10.5085
A_55_P1984487	Adra2c	adrenergic receptor, alpha 2c	mmu:11553	-0.620238	0.650564	down	1.94712e-05	0.000647809	6.45574	6.25559	6.47649	6.90129	7.08359	7.06365
A_52_P322181	Adrb1	adrenergic receptor, beta 1	mmu:11554	-0.709191	0.611663	down	0.0108289	0.0339912	5.27557	4.71668	4.26171	5.59625	5.37226	5.41303
A_51_P512119	AF067063	cDNA sequence AF067063	mmu:380878	0.627762	1.54517	up	5.54148e-05	0.00112532	9.45161	9.51206	9.17337	8.75211	8.78272	8.71893
A_51_P112174	Ahi1	Abelson helper integration site 1	mmu:52906	-0.688217	0.620621	down	2.00987e-05	0.000651911	6.30709	6.10629	6.24942	6.79811	6.9333	6.99604
A_55_P1959833	AI118078	expressed sequence AI118078	mmu:244886	0.637771	1.55592	up	4.47122e-06	0.000329147	9.59017	9.55654	9.449	8.95694	8.88391	8.84154
A_55_P2278093	AI480461	expressed sequence AI480461		-0.772563	0.585376	down	0.000276951	0.00290649	4.83533	5.13174	5.07367	6.02341	5.78553	5.54949
A_55_P2359610	AI646519	expressed sequence AI646519		0.777591	1.71427	up	2.83275e-07	9.81753e-05	10.9265	10.8486	10.8386	10.0429	10.1616	10.0764
A_55_P2347073	AI662501	expressed sequence AI662501		-0.689296	0.620156	down	0.00106689	0.00689109	4.20167	4.41871	4.59484	4.95007	5.11823	5.21481
A_55_P2201020	AI790442	expressed sequence AI790442		0.74336	1.67407	up	0.000715853	0.00527685	6.20537	6.63752	6.51029	5.64943	5.90262	5.57104
A_55_P1952920	AI854703	expressed sequence AI854703		-0.620606	0.650398	down	0.0105596	0.0333643	5.21721	4.99324	5.07689	5.91957	5.80835	5.42123
A_55_P2019300	Aim1l	Absent in melanoma 1-like	mmu:230806	0.63541	1.55338	up	0.00249782	0.0121213	4.30519	4.33745	3.8577	3.51735	3.56099	3.51577
A_55_P2065455	Aire	AIRE	mmu:11634	-0.812159	0.569529	down	4.19322e-08	5.9164e-05	6.57874	6.59891	6.59015	7.41658	7.44679	7.34091
A_55_P2055199	Airn	antisense Igf2r RNA		0.628181	1.54561	up	3.92605e-05	0.000935364	8.93196	8.74196	8.59056	8.15723	8.13381	8.0889
A_51_P510418	Aldh1b1	aldehyde dehydrogenase 1 family, member B1	mmu:72535	-0.659438	0.633125	down	0.00227464	0.0113147	6.61346	6.46127	6.99543	7.50084	7.2343	7.31332
A_55_P2101216	Aldh3a1	Aldehyde dehydrogenase, dimeric NADP-preferring	mmu:11670	0.606049	1.52209	up	0.000117995	0.0017035	11.4102	11.2963	11.0713	10.6507	10.7472	10.5616
A_51_P494125	Alpl	Alkaline phosphatase, tissue-nonspecific isozyme	mmu:11647	0.679076	1.60111	up	9.0842e-08	7.59553e-05	12.8231	12.7812	12.7503	12.0963	12.1088	12.1122
A_51_P132685	Alppl2	alkaline phosphatase, placental-like 2	mmu:11650	1.19636	2.2916	up	7.04476e-05	0.00127888	6.43684	5.77495	5.73779	4.87201	4.80172	4.68677
A_51_P170105	Alx4	Homeobox protein aristaless-like 4	mmu:11695	0.622332	1.53936	up	5.88337e-06	0.000361206	7.27925	7.38113	7.21121	6.5894	6.71366	6.70154
A_52_P255304	Amer3	APC membrane recruitment 3	mmu:211383	0.694087	1.61786	up	0.0134302	0.0398884	6.47067	6.98722	6.08514	5.7422	5.93287	5.78569
A_52_P502754	Ampd3	adenosine monophosphate deaminase 3	mmu:11717	-1.16888	0.444765	down	0.00671217	0.0242833	4.63685	4.04979	4.89705	5.4302	5.21982	6.44033
A_55_P2043842	Ankmy1	ankyrin repeat and MYND domain containing 1	mmu:241158	1.07565	2.10767	up	0.000330331	0.00322308	4.35461	4.75032	4.44721	3.22665	3.20117	3.89738
A_51_P349691	Ano10	anoctamin 10	mmu:102566	-0.864641	0.549183	down	3.11634e-06	0.000277704	6.86914	6.85757	6.9224	7.74127	7.74547	7.7563
A_51_P412461	Antxrl	anthrax toxin receptor-like	mmu:239029	0.845938	1.79743	up	5.26858e-06	0.00035396	6.72992	6.76073	6.59636	5.67506	5.87408	6.00006
A_55_P2056325	Anxa3	annexin A3	mmu:11745	-0.591216	0.663783	down	0.000824368	0.00578611	6.30015	6.1614	6.69205	6.94745	7.01872	6.96109
A_52_P16752	Aox3	Aldehyde oxidase 3	mmu:71724	0.762522	1.69645	up	0.00174949	0.00954292	4.53676	4.81507	4.4034	3.5332	4.16033	3.77412
A_52_P142191	Aph1b	anterior pharynx defective 1b homolog (C. elegans)	mmu:208117	-0.629926	0.64621	down	0.00118585	0.00736186	6.19693	5.68418	6.1758	6.65172	6.70579	6.58918
A_51_P203182	Apobr	apolipoprotein B receptor	mmu:171504	-0.662344	0.631851	down	4.80892e-05	0.00104031	6.48301	6.19642	6.51804	7.04723	7.04048	7.0968
A_55_P2013710	Apoc3	apolipoprotein C-III	mmu:11814	0.738703	1.66868	up	3.24091e-05	0.000833502	7.55958	7.34338	7.23559	6.55209	6.62691	6.74344
A_51_P115471	Apol8	Protein Apol8	mmu:239552	-0.754341	0.592817	down	2.25552e-05	0.000696879	4.88051	4.65205	5.04152	5.61423	5.54993	5.67294
A_51_P492298	Aqp2	aquaporin 2	mmu:11827	0.71656	1.64326	up	1.11174e-05	0.000500592	7.18483	7.34358	7.19931	6.38882	6.57697	6.61225
A_52_P671769	Arhgap18	Rho GTPase activating protein 18	mmu:73910	-1.01544	0.494678	down	8.72379e-05	0.00143038	5.84939	5.40717	6.05683	6.73724	6.73786	6.88462
A_52_P213207	Arhgap19	Rho GTPase activating protein 19	mmu:71085	1.60899	3.05039	up	0.000143851	0.00193096	6.68607	5.74727	5.89857	4.20874	4.54216	4.75403
A_51_P473953	Arhgef26	Rho guanine nucleotide exchange factor (GEF) 26	mmu:622434	0.629701	1.54724	up	1.64454e-05	0.000611514	8.39878	8.23099	8.42947	7.82051	7.67362	7.676
A_51_P188772	Arhgef28	Rho-guanine nucleotide exchange factor	mmu:110596	-0.632392	0.645106	down	2.97256e-05	0.000795512	6.70075	6.85157	6.93802	7.45524	7.47174	7.46054
A_51_P159565	Arhgef9	Rho guanine nucleotide exchange factor 9	mmu:236915	-0.846783	0.556023	down	0.000249442	0.00271542	3.4988	3.82681	3.89088	4.76826	4.41843	4.57017
A_55_P1957324	Art5	ADP-ribosyltransferase 5	mmu:11875	-0.740179	0.598665	down	9.26913e-08	7.59553e-05	7.1382	7.16276	7.09588	7.87925	7.88257	7.85556
A_55_P1978241	Artn	artemin	mmu:11876	-0.772629	0.58535	down	5.73917e-06	0.000360586	6.37993	6.41947	6.51576	7.13068	7.37891	7.12346
A_55_P2075706	Asphd1	aspartate beta-hydroxylase domain containing 1	mmu:233879	-0.656835	0.634268	down	1.63066e-05	0.000609926	7.88304	7.73648	7.70509	8.57703	8.32413	8.39395
A_52_P512553	Atg16l2	autophagy related 16-like 2 (S. cerevisiae)	mmu:73683	-0.612302	0.654152	down	0.001084	0.00695387	6.86804	6.43728	6.71601	7.27094	7.28474	7.30256
A_51_P320022	Atp10a	ATPase, class V, type 10A	mmu:11982	-0.623211	0.649224	down	0.000276121	0.00290139	5.37266	5.12678	5.38558	6.00299	5.94778	5.80388
A_55_P2009787	Atp1a4	ATPase, Na+/K+ transporting, alpha 4 polypeptide	mmu:27222	-0.906415	0.533509	down	6.46446e-05	0.00121344	6.92832	6.88397	6.98479	7.91508	7.846	7.75524
A_55_P1959909	Atp4b	ATPase, H+/K+ exchanging, beta polypeptide	mmu:11945	0.855068	1.80884	up	5.81949e-05	0.00114129	4.36303	4.40521	4.61688	3.69029	3.66235	3.46728
A_55_P2061660	Atp8b2	ATPase, class I, type 8B, member 2	mmu:54667	0.819227	1.76446	up	0.000149125	0.00197669	6.05893	5.79944	5.68067	5.11453	5.16689	4.79995
A_55_P2254779	AU020094	expressed sequence AU020094		0.73402	1.66327	up	0.000586045	0.00461914	9.28698	9.47915	8.91476	8.33113	8.59779	8.54992
A_55_P2347756	AU040972	expressed sequence AU040972		0.61223	1.52862	up	0.000148896	0.0019762	9.13729	9.16512	8.82455	8.34551	8.46372	8.48103
A_55_P1980631	Aurkb	aurora kinase B	mmu:20877	1.28578	2.43814	up	3.71473e-05	0.000901941	7.82456	7.11726	7.2442	6.25459	6.03306	6.04101
A_55_P2251379	AV313155	expressed sequence AV313155		-0.729419	0.603147	down	0.00346172	0.0151347	3.81771	4.46098	4.11196	4.59314	5.05751	4.92827
A_55_P2339601	AW060742	expressed sequence AW060742		0.905612	1.87334	up	1.37108e-05	0.000550972	6.90357	6.61432	6.8031	5.85256	5.95751	5.79407
A_55_P2000783	Axin2	Axin-2	mmu:12006	1.65994	3.16004	up	1.66138e-08	3.95329e-05	7.69134	7.39798	7.63946	5.87501	5.895	5.97895
A_55_P2051414	Axl	AXL receptor tyrosine kinase	mmu:26362	-1.0042	0.498545	down	0.000226962	0.00257008	5.32285	4.93326	5.50051	6.224	6.22271	6.32254
A_52_P683336	AY074887	cDNA sequence AY074887	mmu:246735	-0.774775	0.58448	down	0.000641858	0.00490559	4.20039	4.42901	4.29578	4.8628	5.11904	5.26767
A_55_P2017769	B020031M17Rik	RIKEN cDNA B020031M17 gene	mmu:333467	0.652416	1.5718	up	0.000376144	0.00351469	9.26679	9.53205	9.56142	8.58987	8.91248	8.90066
A_55_P2411907	B230213L16Rik	RIKEN cDNA B230213L16 gene		0.636702	1.55477	up	4.57447e-06	0.000331937	11.234	11.351	11.2133	10.5888	10.5733	10.7261
A_55_P2208682	B230334C09Rik	RIKEN cDNA B230334C09 gene		0.750848	1.68278	up	6.8935e-05	0.00126316	6.36911	6.51387	6.22982	5.57168	5.53086	5.75772
A_55_P2014450	B430105G09Rik	RIKEN cDNA B430105G09 gene		-0.829818	0.5626	down	0.000748548	0.00542703	5.25005	5.59525	5.77431	6.23377	6.67089	6.2044
A_52_P92352	B4galnt3	B4galnt3 protein	mmu:330406	-0.659736	0.632994	down	0.000796402	0.00566085	4.6614	4.61817	4.96324	5.51905	5.46887	5.23411
A_55_P2062388	B630005N14Rik	RIKEN cDNA B630005N14 gene	mmu:101148	-0.595267	0.661922	down	0.0105183	0.0332806	5.38393	4.61971	4.7585	5.67804	5.48533	5.38459
A_55_P2137932	B830012L14Rik			0.671316	1.59253	up	0.000693889	0.00517098	5.83414	6.38332	5.94533	5.29517	5.3848	5.46887
A_55_P2374197	B930086A06Rik	RIKEN cDNA B930086A06 gene		0.936227	1.91352	up	0.000190025	0.00230145	6.33194	6.15828	5.69235	5.09849	5.01019	5.26521
A_55_P2110725	Bai2	Brain-specific angiogenesis inhibitor 2	mmu:230775	-0.688579	0.620464	down	0.0017983	0.00971527	5.87481	5.68507	6.24576	6.66146	6.52888	6.68104
A_55_P2066548	Baiap2l2	BAI1-associated protein 2-like 2	mmu:207495	0.641682	1.56015	up	0.000262852	0.00282104	11.6979	11.747	11.3652	10.8873	11.1015	10.8962
A_66_P128440	BB094273	expressed sequence BB094273		0.788777	1.72761	up	3.27899e-07	0.000102811	10.2013	10.1472	10.0809	9.36307	9.29119	9.40883
A_55_P2318016	BB236558	expressed sequence BB236558		-0.646127	0.638993	down	0.00102587	0.00669938	6.09559	5.84325	6.02254	6.74344	6.63752	6.5188
A_55_P2080042	BB287469	expressed sequence BB287469	mmu:544881	0.585909	1.50098	up	5.01223e-05	0.00106613	7.39008	7.10307	7.24536	6.74727	6.58741	6.64612
A_51_P248122	Bbc3	Bcl-2 binding component 3	mmu:170770	-0.594853	0.662112	down	2.2772e-05	0.000697094	11.3008	11.5222	11.3229	12.0571	11.9945	11.8788
A_51_P388691	Bbx	bobby sox homolog (Drosophila)	mmu:70508	-0.627259	0.647405	down	2.97071e-06	0.000272433	6.8828	6.73169	6.89339	7.53487	7.45251	7.40229
A_55_P2060991	BC005764	cDNA sequence BC005764	mmu:216152	-0.780032	0.582354	down	1.39514e-05	0.000555366	7.22193	7.35962	7.42469	8.09946	8.18567	8.06119
A_51_P275496	BC026762	cDNA sequence BC026762		-0.793223	0.577053	down	6.09782e-06	0.000364118	8.49786	8.3751	8.65405	9.25858	9.3673	9.2808
A_66_P128733	BC106175	cDNA sequence BC106175		0.721333	1.64871	up	0.00672777	0.0243259	4.81992	4.99582	4.56631	3.71585	4.23948	4.26272
A_55_P1958275	Bcl11a	B cell CLL/lymphoma 11A (zinc finger protein)	mmu:14025	-0.879897	0.543406	down	1.76932e-07	8.45636e-05	7.97926	7.86384	8.05824	8.80022	8.85799	8.88283
A_55_P2029013	Bpifb5	BPI fold containing family B, member 5	mmu:228802	0.785698	1.72393	up	1.9785e-06	0.0002284	8.70677	8.92368	8.78624	8.09512	8.03997	7.9245
A_51_P160581	Brsk2	BR serine/threonine kinase 2	mmu:75770	-0.737522	0.599769	down	4.22884e-05	0.000965827	4.79513	4.71437	4.78041	5.39927	5.4651	5.63812
A_51_P499838	Bst1	bone marrow stromal cell antigen 1	mmu:12182	0.630185	1.54776	up	0.00110372	0.00703766	5.58593	5.53848	5.92433	5.3069	4.98386	4.86743
A_51_P169693	Bst2	bone marrow stromal cell antigen 2	mmu:69550	-0.708382	0.612006	down	0.00877973	0.0292508	12.3634	11.9785	12.5902	13.1143	13.0145	12.9284
A_52_P381553	Btbd17	BTB (POZ) domain containing 17	mmu:72014	-0.589355	0.66464	down	0.00131443	0.00788998	5.1113	4.91819	5.0035	5.56142	5.68067	5.55897
A_55_P2172545	Btn2a2	Butyrophilin subfamily 2 member A2	mmu:238555	0.905059	1.87262	up	0.000879265	0.00604185	4.69022	4.43528	5.14254	4.07796	3.58628	3.88864
A_55_P2258366	C030009H01Rik	RIKEN cDNA C030009H01 gene		0.674142	1.59565	up	0.000755902	0.00546163	11.1979	11.3046	10.7641	10.3852	10.5082	10.3507
A_55_P1975355	C030010C08Rik	RIKEN cDNA C030010C08 gene		-0.684362	0.622281	down	0.013312	0.0396168	4.28228	4.4893	3.69665	4.58174	5.03717	4.9024
A_55_P2133577	C030034I22Rik	RIKEN cDNA C030034I22 gene		-0.73278	0.601743	down	0.00353372	0.0153569	5.2874	4.86995	5.42981	6.10853	5.89275	5.78422
A_55_P1976112	C130074G19Rik	RIKEN cDNA C130074G19 gene	mmu:226777	0.599012	1.51468	up	3.75195e-05	0.000908372	9.81263	9.71408	9.5232	9.01217	9.17439	9.06632
A_55_P2344933	C230076A16Rik	RIKEN cDNA C230076A16 gene		-0.707032	0.612579	down	0.000653075	0.00495273	5.02169	5.37935	5.25974	5.80469	5.96996	6.00724
A_51_P137800	C330005M16Rik	RIKEN cDNA C330005M16	mmu:101744	-0.700042	0.615554	down	0.000393192	0.00360633	3.51321	3.69786	3.76905	4.48279	4.49746	4.09999
A_55_P2275462	C430039J16Rik	RIKEN cDNA C430039J16 gene		-0.66312	0.631511	down	5.9605e-05	0.00116177	6.52839	6.374	6.4602	6.95353	7.13627	7.26215
A_55_P2340885	C630001G18Rik	RIKEN cDNA C630001G18 gene		1.08094	2.11541	up	1.42734e-06	0.000202515	7.3781	7.06216	7.13068	6.20312	6.12449	6.00053
A_55_P2219581	C76332	expressed sequence C76332		0.785509	1.7237	up	8.74213e-05	0.00143057	5.13624	5.18513	4.91222	4.29918	4.26133	4.31655
A_55_P2218748	C77488	EST C77488		0.939796	1.91826	up	0.00911066	0.0301051	4.35479	5.13293	4.0449	3.53634	3.78527	3.39163
A_55_P2229645	C77847	expressed sequence C77847		0.678343	1.6003	up	0.000109064	0.00162077	10.5474	10.5674	10.2341	9.76552	9.84156	9.70686
A_55_P2301058	C78653	expressed sequence C78653		0.89697	1.86215	up	0.000178642	0.00221154	7.11956	7.67193	7.25584	6.38552	6.32601	6.64489
A_55_P2285526	C79240	expressed sequence C79240		0.840652	1.79086	up	4.89663e-05	0.00104945	5.63991	5.63991	5.45333	4.99826	4.61936	4.59358
A_55_P2313658	C79777	expressed sequence C79777		1.62019	3.07416	up	9.54331e-07	0.000165157	6.57224	6.40812	6.10338	4.54809	4.75008	4.92499
A_55_P2384009	C81489	expressed sequence C81489		0.761505	1.69526	up	0.000987012	0.00652111	4.93175	4.98992	4.96987	4.32248	3.9553	4.32924
A_55_P2297867	C85181	expressed sequence C85181		0.787441	1.72601	up	0.000783585	0.00559009	4.86884	5.09752	4.97294	4.16462	3.86033	4.55202
A_55_P2314229	C920021A13	uncharacterized protein C920021A13		0.729979	1.65862	up	8.37513e-05	0.00140398	5.78608	5.79336	6.01082	5.19696	5.01439	5.18898
A_55_P2033215	Cabp5	calcium binding protein 5	mmu:29865	0.859491	1.8144	up	0.000536116	0.00439076	12.3783	12.7497	12.6397	11.6135	11.943	11.6327
A_52_P154101	Calca	calcitonin/calcitonin-related polypeptide, alpha	mmu:12310	-0.752329	0.593644	down	1.33564e-05	0.000546205	12.6087	12.3599	12.5788	13.2333	13.2494	13.3216
A_55_P2096699	Calcoco2	Calcium-binding and coiled-coil domain-containing protein 2	mmu:76815	0.716521	1.64322	up	6.45386e-06	0.000373678	10.8834	11.1777	11.0167	10.3058	10.2904	10.3322
A_55_P2136622	Camta2	Calmodulin-binding transcription activator 2	mmu:216874	-0.619832	0.650747	down	0.000758209	0.00546741	5.85012	5.42981	5.93144	6.28707	6.35112	6.43268
A_55_P2129373	Capn11	calpain 11	mmu:268958	1.25379	2.38467	up	0.00124984	0.00763583	11.2519	12.2087	11.1711	10.0753	10.5565	10.2385
A_52_P317653	Car1	carbonic anhydrase 1	mmu:12346	0.763409	1.6975	up	0.000168043	0.00212434	6.23193	6.45839	6.28901	5.65203	5.72624	5.31082
A_51_P431329	Car3	carbonic anhydrase 3	mmu:12350	-0.653342	0.635806	down	5.55818e-05	0.00112748	7.10842	7.07762	7.14034	7.7867	7.72651	7.77319
A_55_P2092750	Car9	Truncated carbonic anhydrase 9	mmu:230099	-0.595962	0.661603	down	1.95159e-05	0.000647809	6.75888	6.74501	6.61953	7.17417	7.35106	7.38608
A_55_P2093143	Casd1	CAS1 domain containing 1	mmu:213819	0.601348	1.51713	up	0.00126095	0.00767787	5.01864	5.04421	4.64863	4.34514	4.20813	4.35417
A_55_P2100586	Cass4	Cas scaffolding protein family member 4	mmu:320664	-1.10884	0.463665	down	5.34486e-05	0.00110092	5.86427	6.00589	5.97012	7.12434	7.0159	7.02657
A_51_P484978	Cblc	Casitas B-lineage lymphoma c	mmu:80794	-0.651941	0.636424	down	0.000715991	0.00527685	5.98633	5.40054	5.61526	6.30983	6.36938	6.27874
A_55_P1980401	Cbx7	chromobox 7	mmu:52609	1.50133	2.83104	up	4.86124e-05	0.00104539	7.48477	6.62316	6.75158	5.55968	5.29962	5.49621
A_55_P2128934	Ccdc152	coiled-coil domain containing 152	mmu:100039139	-0.624534	0.648629	down	0.000766515	0.00550132	5.53132	5.76532	5.53742	6.24317	6.26733	6.19716
A_55_P1976494	Ccdc176	coiled-coil domain containing 176	mmu:72873	-0.610896	0.65479	down	0.000142144	0.00191717	4.87582	5.016	4.76289	5.57662	5.43141	5.47937
A_55_P2152991	Ccdc64	Bicaudal D-related protein 1	mmu:75665	-0.620918	0.650257	down	5.05472e-05	0.00107247	5.3296	5.49592	5.28008	6.0077	6.00619	5.95447
A_55_P2120155	Ccdc88b	Coiled-coil domain containing 88B	mmu:78317	-0.763349	0.589127	down	0.000629355	0.00484355	6.09581	5.88385	6.45917	6.98198	6.9375	6.80939
A_51_P114817	Ccna1	cyclin A1	mmu:12427	-0.703768	0.613966	down	0.000512322	0.00426791	4.97634	4.73616	5.13863	5.55058	5.83225	5.5796
A_55_P2023542	Ccr7	chemokine (C-C motif) receptor 7	mmu:12775	-0.933708	0.523511	down	6.15743e-05	0.00117998	5.59548	5.28612	5.72661	6.40129	6.46316	6.54488
A_51_P172853	Cd14	CD14 antigen	mmu:12475	-0.777554	0.583355	down	2.11875e-05	0.000670112	6.72338	6.73531	6.55616	7.36697	7.45409	7.52646
A_55_P1964440	Cd164l2	CD164 sialomucin-like 2	mmu:69655	-0.982711	0.506028	down	0.00086401	0.00597526	5.04394	4.24732	4.7012	5.82105	5.50103	5.61852
A_55_P1977812	Cd244	CD244 natural killer cell receptor 2B4	mmu:18106	0.765715	1.70021	up	6.65031e-06	0.000381259	11.0227	10.852	10.7119	10.1015	10.0913	10.0966
A_55_P1983523	Cd300ld	CD300 molecule-like family member d	mmu:217305	0.739213	1.66926	up	2.26636e-05	0.000697094	7.58068	7.21646	7.38466	6.66286	6.5747	6.72661
A_52_P422494	Cd300lf	CMRF35-like molecule 1	mmu:246746	-0.703738	0.613979	down	0.0012126	0.00748027	4.43229	4.23864	4.87055	5.19936	5.201	5.25233
A_55_P2013655	Cd4	CD4 antigen	mmu:12504	0.677898	1.59981	up	9.96872e-06	0.000473535	11.2511	11.3027	11.0485	10.552	10.5481	10.4685
A_55_P2064043	Cd44	CD44 antigen	mmu:12505	0.627099	1.54446	up	0.00211437	0.0108002	7.13905	6.79261	6.51053	6.06396	6.17935	6.31758
A_51_P167263	Cd5	CD5 antigen	mmu:12507	0.60854	1.52472	up	0.00425072	0.017494	5.61216	5.17898	5.13999	4.91355	4.77239	4.41958
A_52_P105765	Cdc42bpg	CDC42 binding protein kinase gamma (DMPK-like)	mmu:240505	-0.781856	0.581618	down	0.00246611	0.0119985	6.27892	6.31666	6.58761	7.37995	7.00901	7.1398
A_55_P2103746	Cdh12	cadherin 12	mmu:215654	0.749346	1.68103	up	2.7353e-05	0.000767357	8.07587	8.16631	7.9916	7.27691	7.50874	7.2001
A_55_P2157068	Cdhr2	cadherin-related family member 2	mmu:268663	0.589853	1.50509	up	0.000202917	0.00239289	10.4117	10.6142	10.2291	9.73187	9.90759	9.84601
A_55_P2016652	Cdk1	cyclin-dependent kinase 1	mmu:12534	1.32933	2.51285	up	4.10594e-05	0.000952315	9.30438	8.60152	8.64523	7.41303	7.47064	7.6795
A_55_P2167092	Cdk15	cyclin-dependent kinase 15	mmu:271697	0.660447	1.58057	up	2.36301e-06	0.000246779	7.27634	7.29803	7.26093	6.57827	6.71953	6.55616
A_51_P363947	Cdkn1a	cyclin-dependent kinase inhibitor 1A (P21)	mmu:12575	0.624793	1.54199	up	0.000192367	0.00231873	11.5451	11.7113	11.3334	10.8841	10.9067	10.9246
A_51_P339540	Cdkn1c	cyclin-dependent kinase inhibitor 1C (P57)	mmu:12577	-0.94865	0.518117	down	3.08871e-08	5.60705e-05	10.8023	10.7772	10.6939	11.6813	11.737	11.7012
A_55_P2157205	Cdx1	caudal type homeobox 1	mmu:12590	2.20373	4.60667	up	3.5036e-11	8.89808e-07	11.4318	11.4313	11.5456	9.2489	9.33081	9.21789
A_51_P444447	Cebpd	CCAAT/enhancer binding protein (C/EBP), delta	mmu:12609	-0.588103	0.665217	down	8.29782e-06	0.000426407	9.88036	9.79199	9.93258	10.4656	10.4693	10.4343
A_51_P242205	Cel	carboxyl ester lipase	mmu:12613	0.616812	1.53348	up	0.000108682	0.00161888	7.95852	7.98202	7.65048	7.26951	7.20406	7.26702
A_52_P578634	Cela1	chymotrypsin-like elastase family, member 1	mmu:109901	-1.00872	0.496988	down	0.0140034	0.0412088	5.39364	4.28665	5.60251	6.41689	5.86927	6.02279
A_51_P504538	Cela2a	chymotrypsin-like elastase family, member 2A	mmu:13706	-0.610525	0.654958	down	0.00166986	0.00925767	4.33221	3.85124	4.0905	4.9205	4.51642	4.6686
A_55_P2023797	Cep112	Centrosomal protein of 112 kDa	mmu:76380	0.649968	1.56913	up	4.61089e-06	0.000332678	8.54333	8.58303	8.77334	7.9675	7.99394	7.98837
A_55_P2098995	Cfhr2	complement factor H-related 2	mmu:545366	0.601235	1.51701	up	5.97602e-05	0.00116227	10.2759	10.4264	10.0976	9.62764	9.71598	9.65249
A_55_P2137688	Cga	Glycoprotein hormones alpha chain	mmu:12640	0.68209	1.60446	up	9.26828e-05	0.00148079	5.73089	5.89074	5.97533	5.22358	5.06291	5.26419
A_55_P2213843	Cgnl1	Cingulin-like 1	mmu:68178	-0.952584	0.516706	down	0.000269334	0.00285606	5.12273	4.95398	5.2729	6.15597	6.04982	6.00157
A_55_P2025959	Chd9	chromodomain helicase DNA binding protein 9	mmu:109151	-0.595723	0.661713	down	2.74934e-06	0.000262408	10.8784	10.7692	10.8505	11.4008	11.4241	11.4604
A_55_P2177513	Chrna2	cholinergic receptor, nicotinic, alpha polypeptide 2 (neuronal)	mmu:110902	0.609486	1.52572	up	0.000291684	0.00299915	8.9532	8.80413	8.6093	8.04466	8.2432	8.25031
A_51_P277006	Chst8	carbohydrate (N-acetylgalactosamine 4-0) sulfotransferase 8	mmu:68947	0.617969	1.53471	up	4.40733e-06	0.000326335	9.33637	9.40609	9.43981	8.73176	8.76139	8.83521
A_51_P199168	Cidea	cell death-inducing DNA fragmentation factor, alpha subunit-like effector A	mmu:12683	0.995325	1.99353	up	2.66571e-05	0.000754751	9.16696	9.55897	9.61275	8.55381	8.37141	8.42748
A_55_P2122300	Cir1	corepressor interacting with RBPJ, 1	mmu:66935	0.660999	1.58118	up	0.000687626	0.0051409	6.83457	7.29857	7.01612	6.34566	6.48041	6.3402
A_52_P426768	Cited4	Cbp/p300-interacting transactivator, with Glu/Asp-rich carboxy-terminal domain, 4, isoform CRA_a	mmu:56222	-0.688397	0.620543	down	1.96573e-06	0.0002284	7.78533	7.86456	7.76342	8.59257	8.45267	8.43327
A_55_P1976224	Ckb	creatine kinase, brain	mmu:12709	0.811136	1.75459	up	8.6076e-08	7.59553e-05	12.7151	12.7185	12.6016	11.8189	11.8854	11.8974
A_55_P2072656	Ckmt1	Creatine kinase U-type, mitochondrial	mmu:12716	0.702311	1.62711	up	2.20098e-05	0.00068671	12.3262	12.1768	11.9701	11.4071	11.5001	11.459
A_51_P423743	Cldn6	claudin 6	mmu:54419	-0.603327	0.658234	down	0.000417993	0.00373914	6.43728	6.10787	6.34885	6.94822	6.76737	6.9884
A_55_P2158653	Cldn7	Cldn7 protein	mmu:53624	-0.812332	0.569461	down	0.000160422	0.00206399	8.89394	9.37908	9.33987	10.1053	10.0703	9.87428
A_66_P119968	Clec4a1	C-type lectin domain family 4, member a1	mmu:269799	0.783162	1.7209	up	0.0170382	0.047468	4.80522	5.94141	5.59188	4.35925	4.67757	4.9522
A_52_P360112	Clip2	CAP-GLY domain containing linker protein 2	mmu:269713	-0.995564	0.50154	down	2.8178e-05	0.000775153	5.65128	5.38642	5.32285	6.53636	6.36242	6.44846
A_55_P2017929	Clu	clusterin	mmu:12759	-0.72984	0.602971	down	2.46047e-07	9.17252e-05	10.6955	10.7409	10.7004	11.4281	11.4718	11.4264
A_55_P2019520	Cma2	chymase 2, mast cell	mmu:545055	0.809311	1.75237	up	5.1888e-05	0.00108258	8.24012	8.49741	8.11196	7.37938	7.65237	7.3898
A_55_P2149288	Cmya5	cardiomyopathy associated 5	mmu:76469	1.09539	2.13671	up	0.00242947	0.0118588	6.63852	6.96056	7.03512	5.15873	6.02807	6.16123
A_51_P350817	Cnn1	Calponin 1	mmu:12797	-0.6647	0.63082	down	4.39346e-07	0.000123979	8.20038	8.25395	8.14763	8.88626	8.82455	8.88526
A_55_P2146535	Cnr2	cannabinoid receptor 2 (macrophage)	mmu:12802	0.787229	1.72576	up	1.18367e-06	0.00017784	11.4495	11.2861	11.2041	10.5035	10.5008	10.5737
A_55_P2133013	Cntfr	Ciliary neurotrophic factor receptor subunit alpha	mmu:12804	-1.03193	0.489056	down	9.08509e-05	0.00146684	6.2044	6.30082	6.49758	7.541	7.40047	7.15711
A_52_P447196	Col4a6	Protein Col4a6	mmu:94216	0.594501	1.50995	up	8.42523e-05	0.00140658	6.95382	7.18998	7.14006	6.5431	6.55537	6.40189
A_51_P230904	Copz2	coatomer protein complex, subunit zeta 2	mmu:56358	-0.659417	0.633134	down	0.000146132	0.00195105	6.25363	6.24851	6.54735	7.14191	6.89761	6.98822
A_55_P2036967	Cox17	cytochrome c oxidase assembly protein 17	mmu:12856	1.63771	3.11172	up	0.000287842	0.00297531	6.66459	5.54528	5.45808	4.24264	4.18114	4.33102
A_55_P1971724	Cr2	complement receptor 2	mmu:12902	0.705019	1.63017	up	7.81427e-05	0.001362	5.5592	5.21781	5.37862	4.76728	4.68143	4.59186
A_52_P370268	Crisp1	cysteine-rich secretory protein 1	mmu:11571	-0.594253	0.662387	down	0.000238596	0.00264613	6.76209	6.55834	6.91935	7.29085	7.33888	7.39281
A_51_P483877	Crygd	crystallin, gamma D	mmu:12967	0.772559	1.7083	up	1.16579e-06	0.000176236	8.33271	8.48178	8.28596	7.59266	7.59688	7.59324
A_55_P2025078	Csf1r	colony stimulating factor 1 receptor	mmu:12978	0.73412	1.66338	up	0.000491407	0.00416147	8.56541	9.13592	8.70677	8.09107	8.0051	8.10957
A_55_P2034663	Csf2rb2	colony stimulating factor 2 receptor, beta 2, low-affinity (granulocyte-macrophage)	mmu:12984	0.713334	1.63959	up	0.000129222	0.00180903	7.70769	7.69462	7.76666	7.12813	7.15103	6.7498
A_66_P117655	Csnk2a2	casein kinase 2, alpha prime polypeptide	mmu:13000	0.895537	1.8603	up	0.000813275	0.00573265	5.33684	5.74357	5.65022	4.89897	4.52258	4.62246
A_55_P2063490	Csprs	component of Sp100-rs	mmu:114564	0.601899	1.51771	up	9.66536e-05	0.00150688	6.95651	7.12909	6.8697	6.47722	6.43884	6.23355
A_52_P59206	Cst6	cystatin E/M	mmu:73720	-0.643912	0.639975	down	0.0042296	0.0174269	4.34784	4.93682	4.86078	5.20079	5.3565	5.51989
A_51_P284426	Cstad	CSA-conditional, T cell activation-dependent protein	mmu:78617	-1.15993	0.447533	down	1.1227e-07	7.59553e-05	4.67803	4.85996	4.82517	5.9284	5.89403	6.02054
A_55_P2088331	Ctdsp2	CTD (carboxy-terminal domain, RNA polymerase II, polypeptide A) small phosphatase 2	mmu:52468	0.657863	1.57774	up	5.84006e-06	0.000361206	10.6164	10.4529	10.3464	9.79904	9.82268	9.82041
A_52_P656790	Ctf2	cardiotrophin 2	mmu:244218	0.628584	1.54605	up	0.000272685	0.0028748	5.86927	5.92072	5.61642	4.99806	5.22562	5.29698
A_55_P1987650	Ctnnd2	catenin (cadherin associated protein), delta 2	mmu:18163	0.676154	1.59787	up	2.87236e-05	0.000780206	6.8357	7.02626	7.06515	6.27907	6.36094	6.25863
A_55_P1982239	Ctrb1	chymotrypsinogen B1	mmu:66473	0.634108	1.55198	up	8.72168e-05	0.00143038	7.35973	7.49949	7.18197	6.69319	6.6302	6.81548
A_55_P2064303	Ctrc	Chymotrypsin-C	mmu:76701	0.705248	1.63043	up	3.31721e-05	0.00084489	6.13321	5.89567	5.86981	5.25695	5.24475	5.28124
A_55_P2047639	Cubn	cubilin (intrinsic factor-cobalamin receptor)	mmu:65969	-0.598827	0.66029	down	0.00104424	0.00678277	7.76688	7.80451	8.13348	8.53082	8.64311	8.32741
A_55_P2121076	Cul2	cullin 2	mmu:71745	0.648305	1.56733	up	8.73835e-05	0.00143057	9.91443	10.0612	9.71285	9.22035	9.36307	9.1602
A_51_P116813	Cyp17a1	cytochrome P450, family 17, subfamily a, polypeptide 1	mmu:13074	0.635095	1.55304	up	0.00243856	0.0118963	11.4293	11.6035	10.9737	10.6603	10.7815	10.6595
A_55_P2140107	Cyp21a1	cytochrome P450, family 21, subfamily a, polypeptide 1	mmu:13079	0.609356	1.52558	up	0.00592584	0.0221354	8.15692	7.43696	7.52646	7.14446	7.14964	6.99817
A_55_P2007326	Cyp2a4	cytochrome P450, family 2, subfamily a, polypeptide 4	mmu:13086	0.613188	1.52964	up	0.00855055	0.0286801	3.99112	4.18299	4.46528	3.80283	3.34014	3.65685
A_55_P2044653	Cyp2b10	cytochrome P450, family 2, subfamily b, polypeptide 10	mmu:13088	0.59108	1.50637	up	0.000526798	0.0043382	7.19685	6.80286	6.76164	6.33653	6.23991	6.41167
A_55_P2042319	Cyp2d40	cytochrome P450, family 2, subfamily d, polypeptide 40	mmu:71754	0.94018	1.91877	up	0.00078259	0.00558613	4.96097	5.41734	5.32346	4.15484	4.13066	4.59574
A_55_P2071315	Cyp2j7-ps	cytochrome P450, family 2, subfamily j, polypeptide 7, pseudogene	mmu:546837	0.856908	1.81115	up	0.000119817	0.0017192	5.80454	5.94849	5.94655	4.94033	5.25027	4.93825
A_51_P330044	Cyp2j9	cytochrome P450, family 2, subfamily j, polypeptide 9	mmu:74519	-0.665139	0.630628	down	1.01454e-05	0.000478929	5.36609	5.18851	5.41442	5.95051	5.93327	6.08065
A_66_P127161	Cyp2u1	cytochrome P450, family 2, subfamily u, polypeptide 1	mmu:71519	-0.704939	0.613468	down	0.00151181	0.00867468	3.49714	3.79781	4.22183	4.60287	4.48738	4.54134
A_55_P2006366	Cyp4a29-ps	cytochrome P450, family 4, subfamily a, polypeptide 29, pseudogene	mmu:230639	0.63661	1.55467	up	0.000332993	0.00324186	8.92368	8.50042	8.4619	7.98707	8.02738	7.96171
A_55_P2050628	Cyp4a31	Protein Cyp4a31	mmu:666168	0.737063	1.66678	up	0.000383709	0.00355919	6.34463	6.60428	6.22499	5.44827	5.92256	5.59188
A_55_P2113210	Cyth4	cytohesin 4	mmu:72318	-0.825743	0.564192	down	2.55849e-05	0.000741995	6.70349	6.66199	6.57777	7.50426	7.54831	7.36791
A_52_P49042	D10Bwg1379e	DNA segment, Chr 10, Brigham & Women's Genetics 1379 expressed	mmu:215821	-0.685254	0.621896	down	0.00483395	0.0191825	4.9978	5.18443	5.60623	6.26206	5.84964	5.73252
A_55_P2317346	D13Ertd787e	DNA segment, Chr 13, ERATO Doi 787, expressed		0.659122	1.57912	up	0.000246413	0.00269284	7.01563	6.90973	6.63827	6.03659	6.31256	6.23712
A_55_P2279977	D2Bwg0886e	DNA segment, Chr 2, Brigham & Women's Genetics 0886 expressed		0.674696	1.59626	up	5.80383e-06	0.000361206	7.8256	7.89698	7.92543	7.2747	7.28918	7.06003
A_55_P2347384	D430040L24Rik	RIKEN cDNA D430040L24 gene		-0.63666	0.6432	down	1.04912e-05	0.000487102	6.84772	6.85969	6.73462	7.40019	7.53704	7.41478
A_55_P2387284	D5Wsu152e	DNA segment, Chr 5, Wayne State University 152, expressed		0.685394	1.60814	up	9.62445e-07	0.000165157	14.731	14.691	14.5629	13.935	13.9978	13.996
A_52_P244803	D630033O11Rik	RIKEN cDNA D630033O11 gene		0.666105	1.58678	up	0.000107348	0.00160466	4.67362	4.86865	4.87389	4.06413	4.21933	4.13439
A_51_P437135	Dab1	Disabled homolog 1 (Drosophila)	mmu:13131	-0.647883	0.638216	down	1.82589e-06	0.00022297	9.00905	8.95358	8.93168	9.63998	9.60221	9.59577
A_55_P1977473	Dab2	disabled 2, mitogen-responsive phosphoprotein	mmu:13132	-0.679255	0.624488	down	1.50116e-05	0.000585743	5.91209	5.69125	5.63533	6.40363	6.41786	6.45494
A_55_P1961761	Dcc	deleted in colorectal carcinoma	mmu:13176	-0.647938	0.638192	down	0.000656192	0.00497175	11.5243	11.292	11.7165	12.128	12.0061	12.3424
A_55_P2076994	Defa-rs10	defensin, alpha, related sequence 10	mmu:13219	0.587976	1.50314	up	3.2058e-05	0.000831255	9.77915	9.57374	9.48155	9.08102	9.00089	8.98861
A_55_P2004208	Defa-rs2	defensin, alpha, related sequence 2	mmu:13222	0.720038	1.64723	up	0.00016159	0.0020706	5.71626	5.70712	5.31263	4.78588	4.8838	4.90621
A_65_P11539	Dennd4c	DENN domain-containing protein 4C	mmu:329877	-0.698647	0.61615	down	0.000842509	0.0058642	4.15721	3.70538	3.6811	4.62777	4.54197	4.46989
A_55_P2120931	Dleu2	deleted in lymphocytic leukemia, 2		0.78572	1.72395	up	1.04804e-05	0.000487102	7.91156	7.75459	7.55021	6.95131	7.01634	6.89155
A_55_P2105371	Dlk1	Delta-like 1	mmu:13386	-0.730557	0.602671	down	2.7544e-05	0.000769062	5.18812	5.1455	5.25805	5.82314	6.02211	5.9381
A_55_P2107901	Dlk2	delta-like 2 homolog (Drosophila)	mmu:106565	0.638006	1.55618	up	2.95535e-05	0.000792367	7.84565	7.98168	7.68075	7.18197	7.15461	7.25748
A_51_P306017	Dll1	delta-like 1 (Drosophila)	mmu:13388	-0.886642	0.540872	down	2.46282e-06	0.000249196	6.91638	6.59678	6.78956	7.6694	7.68659	7.60666
A_51_P504494	Dll3	delta-like 3 (Drosophila)	mmu:13389	-0.62272	0.649445	down	1.28111e-05	0.000533384	7.60608	7.35082	7.49629	8.13348	8.04725	8.14062
A_55_P2122987	Dlx3	distal-less homeobox 3	mmu:13393	0.686375	1.60924	up	0.000165827	0.00210576	11.9267	11.9414	11.5596	10.9957	11.2278	11.1452
A_55_P2028698	Dmc1	DMC1 dosage suppressor of mck1 homolog, meiosis-specific homologous recombination	mmu:13404	-0.637978	0.642613	down	1.1467e-05	0.000506686	8.79957	8.68475	8.9227	9.47498	9.43043	9.41556
A_55_P2180292	Dmrtc1c2	DMRT-like family C1c2	mmu:668357	-0.645419	0.639307	down	1.71051e-07	8.3542e-05	10.0444	10.0589	10.0888	10.7547	10.6888	10.6849
A_51_P487004	Dmrtc2	doublesex and mab-3 related transcription factor like family C2	mmu:71241	-0.614884	0.652983	down	4.82447e-06	0.00033941	6.71366	6.94137	6.86251	7.45866	7.4709	7.43262
A_55_P2083982	Dnahc8	dynein, axonemal, heavy chain 8	mmu:13417	0.618342	1.53511	up	0.000584422	0.00461522	7.4567	7.62885	7.22175	6.69227	6.89503	6.86496
A_55_P2023057	Dnajb2	DnaJ (Hsp40) homolog, subfamily B, member 2	mmu:56812	-0.667183	0.629735	down	0.000424473	0.0037654	5.66443	5.40551	5.83838	6.49865	6.13572	6.2755
A_55_P1976237	Dnajb3	DnaJ (Hsp40) homolog, subfamily B, member 3	mmu:15504	-0.599882	0.659808	down	0.00435066	0.0177986	7.46952	7.45581	7.61167	8.15692	8.13568	8.04405
A_55_P2039896	Dnajc14	DnaJ (Hsp40) homolog, subfamily C, member 14	mmu:74330	0.645594	1.56438	up	1.73848e-05	0.000620988	8.28655	8.48381	8.29266	7.62251	7.76367	7.74005
A_55_P2178084	Dnmt3a	DNA methyltransferase 3A	mmu:13435	-0.65601	0.634631	down	1.60173e-06	0.000214101	9.20431	9.14296	9.3259	9.926	9.8799	9.8353
A_55_P2008874	Dnmt3b	DNA methyltransferase 3B	mmu:13436	-0.587731	0.665389	down	2.79904e-06	0.000265251	13.1821	13.0964	13.2452	13.7512	13.7865	13.7491
A_51_P496720	Dnmt3l	DNA (Cytosine-5-)-methyltransferase 3-like, isoform CRA_b	mmu:54427	-0.800201	0.574269	down	1.87351e-06	0.000224987	14.3628	14.3196	14.1555	15.0591	15.0788	15.1006
A_51_P446469	Dok2	docking protein 2	mmu:13449	-0.971684	0.509911	down	3.18214e-07	0.000101416	9.81969	9.80194	9.86712	10.8548	10.8103	10.7386
A_51_P144349	Dtx4	deltex 4 homolog (Drosophila)	mmu:207521	-0.61228	0.654162	down	9.13062e-05	0.00146766	6.96262	7.15904	6.9202	7.61975	7.6723	7.58665
A_51_P475138	Duox1	Protein Duox1	mmu:99439	0.727318	1.65556	up	3.34006e-06	0.000283704	5.12236	5.0237	5.18611	4.49833	4.38329	4.26859
A_51_P104418	Dusp10	dual specificity phosphatase 10	mmu:63953	-0.868821	0.547594	down	0.0059534	0.0222074	4.0433	3.73789	3.61872	4.65856	4.9254	4.42241
A_51_P259029	Dusp26	dual specificity phosphatase 26 (putative)	mmu:66959	-1.296	0.407254	down	1.00344e-06	0.000168771	5.85188	5.73853	5.87408	7.23957	7.08666	7.02626
A_51_P518051	Dusp4	dual specificity phosphatase 4	mmu:319520	-0.975954	0.508404	down	2.89379e-07	9.81753e-05	6.69347	6.65926	6.82563	7.7133	7.80384	7.58908
A_51_P502614	Dusp6	dual specificity phosphatase 6	mmu:67603	-0.952346	0.516791	down	1.37083e-07	7.73668e-05	11.1708	11.3066	11.3743	12.2095	12.3027	12.1965
A_55_P2183061	Dux	Homeobox protein	mmu:664783	0.692049	1.61558	up	0.0017506	0.00954689	5.60135	5.53588	5.34121	4.59922	4.72052	5.08256
A_55_P2014978	Dvl3	dishevelled 3, dsh homolog (Drosophila)	mmu:13544	0.766148	1.70072	up	0.00063585	0.00487563	11.6312	11.8988	11.2187	10.7793	10.8073	10.8635
A_55_P2143324	Dyrk1b	dual-specificity tyrosine-(Y)-phosphorylation regulated kinase 1b	mmu:13549	0.660115	1.58021	up	3.51559e-05	0.000877165	9.12209	9.02105	8.76932	8.31298	8.34914	8.26999
A_65_P08998	Dzip3	DAZ interacting protein 3, zinc finger	mmu:224170	-0.965783	0.512	down	0.00348971	0.0152282	4.75448	3.80036	4.49876	5.35797	5.11859	5.4744
A_55_P2150299	E030030I06Rik	RIKEN cDNA E030030I06 gene	mmu:319887	0.6057	1.52172	up	0.00020574	0.00241672	9.99501	10.1136	9.7214	9.2858	9.39039	9.33677
A_51_P441745	E130119H09Rik	RIKEN cDNA E130119H09 gene		0.713943	1.64028	up	2.74467e-05	0.000768537	5.92741	6.19074	6.22688	5.51157	5.3835	5.30813
A_52_P123693	E130304I02Rik	RIKEN cDNA E130304I02 gene		1.00285	2.00395	up	9.78983e-05	0.00151883	12.5475	12.7851	12.1978	11.3502	11.6416	11.5301
A_55_P2340206	E230006M18Rik	RIKEN cDNA E230006M18 gene		0.812827	1.75665	up	7.42898e-07	0.000156348	9.96057	9.9591	9.76197	9.12864	9.09477	9.01975
A_51_P279955	E330017A01Rik	RIKEN cDNA E330017A01 gene	mmu:224247	0.641538	1.55999	up	5.83808e-07	0.000146802	7.56171	7.42137	7.47839	6.80971	6.86684	6.86031
A_55_P2181341	Ecel1	endothelin converting enzyme-like 1	mmu:13599	-0.694898	0.617753	down	6.01351e-06	0.000364118	8.04531	8.05654	8.02179	8.70182	8.6458	8.86072
A_51_P482121	Edn2	endothelin 2	mmu:13615	-0.857399	0.551947	down	2.93013e-06	0.000271593	4.57323	4.72464	4.6875	5.61102	5.60135	5.34519
A_55_P2145543	Eef2k	eukaryotic elongation factor-2 kinase	mmu:13631	-0.737041	0.599969	down	0.0127307	0.0383011	5.87195	5.18423	6.29797	6.49624	6.64773	6.4213
A_51_P317191	Eepd1	endonuclease/exonuclease/phosphatase family domain containing 1	mmu:67484	-0.744121	0.597031	down	0.00535191	0.0206381	4.71135	4.43806	5.08282	5.4216	5.53105	5.51194
A_52_P552879	Efcab4a	EF-hand calcium binding domain 4A	mmu:213573	-0.628906	0.646667	down	7.77059e-05	0.00135542	5.8389	5.93192	5.78097	6.51522	6.41052	6.51277
A_55_P2048767	Efemp1	epidermal growth factor-containing fibulin-like extracellular matrix protein 1	mmu:216616	0.91741	1.88872	up	0.00130429	0.00784209	4.6983	4.22029	5.06339	3.60089	3.68456	3.9443
A_52_P340073	Efnb2	ephrin B2	mmu:13642	-0.970942	0.510173	down	1.31891e-07	7.67676e-05	9.0445	8.89588	8.99919	10.008	9.8853	9.9591
A_55_P1994173	EG622110			0.816035	1.76056	up	0.000338768	0.00328382	8.17464	8.59718	8.42851	7.31017	7.70142	7.74064
A_66_P107734	EG638052			0.69707	1.62121	up	2.13082e-05	0.000672253	15.5833	15.311	15.3467	14.5927	14.7945	14.7626
A_55_P2032849	EG667183			0.669904	1.59097	up	0.000154025	0.00201247	8.94916	9.17337	8.7368	8.25565	8.28848	8.30549
A_55_P1960916	Egln3	EGL nine homolog 3 (C. elegans)	mmu:112407	-0.610631	0.65491	down	2.38063e-06	0.000246779	8.95178	8.89619	8.94274	9.47915	9.50998	9.63348
A_51_P367866	Egr1	early growth response 1	mmu:13653	-1.912	0.265724	down	5.91351e-10	3.75463e-06	7.99106	8.12847	7.90753	9.92461	9.87903	9.95941
A_66_P137219	Elane	elastase, neutrophil expressed	mmu:50701	0.709411	1.63514	up	0.000115963	0.0016858	11.2282	11.1358	10.8607	10.4091	10.4663	10.2209
A_52_P609972	Eln	elastin	mmu:13717	0.768445	1.70343	up	0.00807571	0.0274993	5.05949	5.13113	4.27776	4.02915	4.0353	4.0986
A_55_P1954276	Emid1	EMI domain containing 1	mmu:140703	-1.01698	0.494149	down	0.000151791	0.00199928	4.96302	4.42197	4.45082	5.7051	5.71213	5.46952
A_55_P1994062	Emx2os	EMX2 opposite strand/antisense RNA (non-protein coding)		0.669957	1.59103	up	0.00858248	0.028752	3.96769	4.73005	4.25198	3.7912	3.7568	3.39185
A_52_P379277	Enpp3	ectonucleotide pyrophosphatase/phosphodiesterase 3	mmu:209558	-0.605316	0.657328	down	4.95919e-06	0.000345065	11.3153	11.1217	11.2934	11.8341	11.8495	11.8627
A_55_P1956488	Epb4.9	erythrocyte protein band 4.9	mmu:13829	0.860805	1.81605	up	9.87458e-08	7.59553e-05	9.33145	9.3068	9.40515	8.5077	8.46916	8.48411
A_55_P2002572	Ephx2	Epoxide hydrolase 2C	mmu:13850	0.693362	1.61705	up	5.93613e-06	0.000361534	12.0222	11.8596	12.049	11.1705	11.3027	11.3774
A_55_P2051825	Ephx3	Abhd9 protein	mmu:71932	0.721657	1.64908	up	8.20459e-05	0.00139372	9.17914	9.48124	9.25132	8.55937	8.68596	8.5014
A_55_P2136752	Ermn	ermin, ERM-like protein	mmu:77767	0.733007	1.6621	up	7.01961e-05	0.0012764	11.2089	11.4309	11.3853	10.3999	10.7243	10.7018
A_55_P2033767	Esrp1	epithelial splicing regulatory protein 1	mmu:207920	-0.799586	0.574514	down	0.0012606	0.00767757	4.31321	4.17604	4.42813	5.03757	4.86519	5.41338
A_51_P117618	Ethe1	ethylmalonic encephalopathy 1	mmu:66071	-0.590928	0.663916	down	2.12822e-06	0.000236519	9.98387	10.0297	9.90327	10.6091	10.5311	10.5494
A_55_P1986321	Etv1	ets variant gene 1	mmu:14009	-0.737363	0.599835	down	0.0024896	0.012088	6.33344	6.11401	6.81593	7.09633	7.06833	7.31081
A_55_P2072722	Etv3l	ets variant gene 3-like	mmu:546801	0.906084	1.87395	up	0.00113937	0.00718745	4.67733	5.09919	4.7707	3.55784	3.96248	4.30865
A_55_P2041529	Eya4	eyes absent 4 homolog (Drosophila)	mmu:14051	0.617766	1.5345	up	0.00474133	0.0189362	4.77311	4.7707	4.43564	3.6678	4.29421	4.16415
A_51_P455932	F2rl1	coagulation factor II (thrombin) receptor-like 1	mmu:14063	-0.618434	0.651378	down	0.000113558	0.00166227	7.68414	7.35177	7.58201	8.14173	8.14033	8.19116
A_55_P2200234	F630201L12Rik	RIKEN cDNA F630201L12 gene		-1.14373	0.452588	down	8.60296e-07	0.000160654	4.4597	4.38913	4.63103	5.60282	5.55595	5.75228
A_55_P2338090	F830115B05Rik	RIKEN cDNA F830115B05 gene	mmu:100038385	0.677078	1.5989	up	0.0171608	0.0476945	5.96482	6.44971	6.03896	5.20343	5.27905	5.93978
A_51_P156291	F9	F9 protein	mmu:14071	0.631749	1.54944	up	0.000681337	0.00511	7.47793	7.91609	7.45715	6.99587	6.96109	6.99896
A_65_P20641	Fads2	fatty acid desaturase 2	mmu:56473	-0.682675	0.623009	down	0.000466812	0.00401206	7.53424	7.39251	7.91219	8.39231	8.22316	8.27149
A_55_P2003266	Fam107a	Protein Fam107a	mmu:268709	0.609718	1.52596	up	0.000348727	0.00333323	10.1385	10.3026	9.90434	9.40515	9.44878	9.6624
A_55_P2031481	Fam131a	family with sequence similarity 131, member A	mmu:78408	-0.61252	0.654053	down	6.07075e-05	0.00117263	7.48507	7.55077	7.69716	8.23298	8.14062	8.19695
A_55_P1962766	Fam131c	MCG10041	mmu:277743	-0.73755	0.599757	down	0.00493016	0.0194488	5.75352	5.77636	6.03749	6.76909	6.3926	6.61834
A_51_P428578	Fam134b	family with sequence similarity 134, member B	mmu:66270	-0.593625	0.662676	down	1.44233e-05	0.000569049	7.06194	6.85426	7.07214	7.5246	7.65048	7.59413
A_52_P437850	Fam13c	Family with sequence similarity 13, member C	mmu:71721	0.9074	1.87566	up	0.00276319	0.0130464	10.3864	10.984	10.1183	9.39246	9.74516	9.62884
A_52_P54770	Fam19a4	family with sequence similarity 19, member A4	mmu:320701	-0.85881	0.551407	down	6.01361e-05	0.00116498	4.72518	4.52309	4.95968	5.48653	5.66972	5.62813
A_51_P430929	Fam20a	family with sequence similarity 20, member A	mmu:208659	0.674007	1.5955	up	0.00446403	0.0181368	5.94751	5.58337	6.13091	5.32886	4.84955	5.46137
A_51_P117865	Fam20c	family with sequence similarity 20, member C	mmu:80752	-0.710298	0.611194	down	0.00151159	0.00867468	6.52062	5.96036	6.23237	6.78125	6.97145	7.09154
A_55_P2085855	Fam83a	family with sequence similarity 83, member A	mmu:239463	0.932701	1.90885	up	5.73817e-06	0.000360586	4.62124	4.94329	4.66323	3.72832	3.80944	3.8919
A_51_P423709	Fam84a	family with sequence similarity 84, member A	mmu:105005	-0.66219	0.631918	down	0.0024102	0.0117919	5.00946	5.03076	4.98485	5.90215	5.57794	5.53154
A_55_P2027879	Fbf1	Fas-binding factor 1	mmu:217335	-0.749817	0.594679	down	0.000249749	0.0027176	5.86785	5.64924	5.92992	6.49229	6.6297	6.57448
A_52_P41239	Fbxl21	F-box and leucine-rich repeat protein 21	mmu:213311	-1.18708	0.43919	down	0.00518966	0.0201706	3.55651	3.86359	3.54204	4.37725	4.43056	5.71558
A_55_P2081408	Fbxo39	F-box protein 39	mmu:628100	0.991389	1.9881	up	0.000556423	0.00449618	6.35849	7.17444	6.9269	5.923	5.63919	5.92347
A_51_P380078	Fcgbp	Fc fragment of IgG binding protein	mmu:215384	-1.16366	0.446378	down	0.000471225	0.00404041	5.34258	4.69797	5.04776	6.19166	6.3716	6.01604
A_55_P1960659	Fer1l6	fer-1-like 6 (C. elegans)	mmu:631797	0.589234	1.50445	up	0.0130528	0.0390554	3.9655	4.39642	4.2366	3.39126	3.45139	3.98816
A_52_P365011	Fes	feline sarcoma oncogene	mmu:14159	-0.595351	0.661883	down	3.95107e-06	0.000309037	6.74875	6.68899	6.70349	7.38766	7.25748	7.28215
A_52_P260994	Fgd2	Faciogenital dysplasia protein 2	mmu:26382	-0.85603	0.552471	down	3.97765e-06	0.000309037	5.23073	5.18178	5.35977	6.14987	6.1887	6.0018
A_55_P2064572	Fgd5	FYVE, RhoGEF and PH domain containing 5	mmu:232237	-0.82813	0.563259	down	3.26551e-06	0.000281132	5.11578	4.97718	4.87364	5.81006	5.74011	5.90082
A_55_P2073617	Fgf6	fibroblast growth factor 6	mmu:14177	0.70117	1.62582	up	0.00119802	0.00740835	9.27072	9.62764	8.94555	8.56697	8.6646	8.50883
A_55_P2101508	Fgf8	fibroblast growth factor 8	mmu:14179	0.666722	1.58746	up	6.22239e-07	0.000147763	7.58998	7.58304	7.50672	6.97003	6.86574	6.84381
A_52_P675039	Fhad1	Forkhead-associated domain-containing protein 1	mmu:329977	-0.62844	0.646875	down	0.0103574	0.0329508	5.62767	5.11369	5.92794	6.13464	6.25897	6.16101
A_55_P2044448	Fhl3	four and a half LIM domains 3	mmu:14201	0.633876	1.55173	up	0.000347068	0.00332246	6.78981	7.01153	6.8017	6.12635	6.3057	6.26937
A_51_P130727	Fkbp11	FK506 binding protein 11	mmu:66120	1.01331	2.01854	up	0.000192645	0.00232097	8.82805	8.18423	8.12952	7.3243	7.40109	7.37648
A_52_P471282	Fmo4	flavin containing monooxygenase 4	mmu:226564	0.800195	1.74134	up	0.00416192	0.017229	4.596	4.53512	4.14408	3.37616	4.02621	3.47225
A_55_P1959595	Fmo5	flavin containing monooxygenase 5	mmu:14263	-0.596797	0.66122	down	0.00109978	0.0070214	6.10629	6.45433	6.49624	6.94698	6.99286	6.90742
A_55_P1960896	Fndc3c1	Fibronectin type III domain-containing protein 3C1	mmu:333564	-0.601157	0.659225	down	0.00337046	0.014861	5.98021	5.8577	6.2755	6.54643	6.87099	6.49945
A_52_P262219	Fos	FBJ osteosarcoma oncogene	mmu:14281	-0.631655	0.645436	down	2.02564e-06	0.000228645	6.16743	6.0784	6.21515	6.7501	6.80195	6.80389
A_52_P128134	Foxd1	forkhead box D1	mmu:15229	1.5063	2.84081	up	3.50421e-08	5.86805e-05	5.42123	5.44442	5.40305	3.88881	4.09676	3.76423
A_51_P138044	Foxo1	forkhead box O1	mmu:56458	-0.609384	0.655477	down	5.42852e-06	0.000354976	11.1358	11.0238	11.0632	11.7255	11.6969	11.6285
A_52_P276792	Foxp1	forkhead box P1	mmu:108655	-0.588683	0.66495	down	2.1416e-05	0.000674305	11.781	11.7151	11.5538	12.1927	12.3091	12.3141
A_51_P383270	Fras1	Fraser syndrome 1 homolog (human)	mmu:231470	0.680645	1.60286	up	0.00165154	0.00917886	4.679	4.63913	5.01417	3.77724	4.33314	4.17999
A_52_P162957	Frat2	frequently rearranged in advanced T cell lymphomas 2	mmu:212398	-0.603573	0.658122	down	6.35325e-07	0.000147763	8.67986	8.67683	8.76988	9.28015	9.29801	9.35913
A_55_P2100065	Fsd1l	Fibronectin type III and SPRY domain containing 1-like	mmu:319636	0.711615	1.63764	up	8.13394e-05	0.00138809	9.69191	9.69157	9.47915	8.76061	9.09839	8.86879
A_55_P2394308	Fst	follistatin	mmu:14313	1.10781	2.15519	up	1.95743e-07	8.71561e-05	8.13568	8.08675	8.26643	6.91935	7.1106	7.13546
A_52_P200458	Fut4	Fut4 protein	mmu:14345	-0.753346	0.593226	down	0.00505558	0.0198112	4.58235	3.90963	4.165	5.0052	4.63305	5.27877
A_55_P2137937	Fxyd1	FXYD domain-containing ion transport regulator 1	mmu:56188	0.866199	1.82285	up	0.00159683	0.00897064	9.90539	10.1126	9.34822	9.10834	8.85419	8.80504
A_51_P141926	Fxyd4	FXYD domain-containing ion transport regulator 4	mmu:108017	0.855334	1.80918	up	7.58608e-07	0.000156348	8.51838	8.40303	8.33658	7.57275	7.55001	7.56922
A_52_P203560	Fzd10	frizzled homolog 10 (Drosophila)	mmu:93897	0.725133	1.65305	up	6.6115e-08	7.30053e-05	11.2021	11.285	11.2062	10.5282	10.5068	10.4829
A_51_P404077	Fzd2	frizzled homolog 2 (Drosophila)	mmu:57265	-0.71655	0.608551	down	3.28633e-06	0.000281216	9.65718	9.58841	9.4476	10.2458	10.3184	10.2787
A_55_P2114201	G2e3	G2/M-phase specific E3 ubiquitin ligase	mmu:217558	-0.703148	0.61423	down	6.82194e-06	0.000386103	8.89982	8.75883	8.9158	9.57772	9.63964	9.46654
A_51_P462385	G6pc	glucose-6-phosphatase, catalytic	mmu:14377	0.673525	1.59497	up	0.00397592	0.0166753	4.57963	4.89158	4.73367	3.84402	4.23601	4.10428
A_55_P1987494	Gabrr2	Gamma-aminobutyric acid receptor subunit rho-2	mmu:14409	0.660798	1.58096	up	1.39119e-05	0.000554661	12.4389	12.5395	12.442	11.6666	11.9108	11.8605
A_52_P144310	Gad1	glutamate decarboxylase 1	mmu:14415	0.721071	1.6484	up	0.00115267	0.0072405	4.48501	4.45028	4.97081	3.77578	3.86201	4.1051
A_51_P315904	Gadd45g	growth arrest and DNA-damage-inducible 45 gamma	mmu:23882	-0.619176	0.651043	down	7.41352e-07	0.000156348	11.7169	11.8481	11.7316	12.362	12.3951	12.397
A_55_P2026547	Gal3st2	Galactose-3-O-sulfotransferase 2	mmu:381334	0.627001	1.54435	up	5.23025e-05	0.00108621	6.69003	6.95325	6.89573	6.1352	6.35613	6.16668
A_51_P380005	Galnt3	UDP-N-acetyl-alpha-D-galactosamine:polypeptide N-acetylgalactosaminyltransferase 3	mmu:14425	-0.679369	0.624438	down	0.000825665	0.00579105	5.399	5.56204	5.69574	6.0573	6.3689	6.26868
A_55_P2081652	Galp	galanin-like peptide	mmu:232836	0.742969	1.67362	up	0.000432995	0.00381303	6.38384	6.60359	6.3612	5.40836	5.98331	5.72807
A_51_P310676	Galr2	galanin receptor 2	mmu:14428	-0.604129	0.657868	down	0.00106762	0.00689237	6.54611	6.61817	6.55927	7.09316	7.16612	7.27665
A_51_P157083	Gas1	growth arrest specific 1	mmu:14451	-0.811315	0.569862	down	8.02695e-05	0.00138127	6.08642	5.84219	5.64831	6.50846	6.80218	6.70021
A_55_P1978521	Gbp10	guanylate-binding protein 10	mmu:626578	0.598131	1.51375	up	0.000320657	0.00316734	7.4067	7.39822	7.01176	6.60659	6.68853	6.72717
A_51_P203955	Gbp2	guanylate binding protein 2	mmu:14469	-1.01362	0.495301	down	1.65123e-05	0.000613103	7.04596	6.78125	6.68566	7.8015	7.87445	7.87779
A_55_P2472435	Gbp3	guanylate binding protein 3	mmu:55932	-0.836906	0.559843	down	0.00519479	0.0201793	5.34408	4.92094	5.42907	6.007	6.17452	6.02328
A_55_P2052380	Gbp6	guanylate binding protein 6	mmu:100702	0.759248	1.69261	up	0.00010038	0.00154412	4.77575	5.03508	4.90022	4.32805	4.06448	4.04078
A_51_P179578	Gbx2	gastrulation brain homeobox 2	mmu:14472	-0.910079	0.532156	down	1.90822e-07	8.65412e-05	10.5345	10.4633	10.5656	11.496	11.3094	11.4881
A_52_P144037	Gcc1	golgi coiled coil 1	mmu:74375	-0.672759	0.627306	down	0.00173063	0.00948688	4.1244	3.57208	4.01273	4.34005	4.67142	4.71603
A_55_P2084739	Gcnt1	glucosaminyl (N-acetyl) transferase 1, core 2	mmu:14537	-0.68103	0.62372	down	0.000132968	0.00183234	6.54106	6.36737	6.33224	7.10994	6.95494	7.21888
A_55_P1964348	Gdpd2	glycerophosphodiester phosphodiesterase domain containing 2	mmu:71584	-1.00439	0.49848	down	0.00851378	0.0286087	6.01343	6.06317	6.31943	7.16597	7.15815	7.08509
A_51_P468464	Gdpd5	glycerophosphodiester phosphodiesterase domain containing 5	mmu:233552	-0.630305	0.64604	down	2.18609e-06	0.000239311	7.45919	7.4362	7.42261	8.03722	8.04062	8.13106
A_55_P2095784	Gemin6	gem (nuclear organelle) associated protein 6	mmu:67242	0.618783	1.53558	up	5.04989e-06	0.000348502	7.36568	7.32777	7.48507	6.81624	6.75667	6.74926
A_55_P2107239	Ggn	gametogenetin	mmu:243897	0.681781	1.60412	up	0.00058368	0.00461186	6.45983	6.53612	6.34182	5.87606	5.61974	5.79662
A_51_P499854	Ghr	growth hormone receptor	mmu:14600	-0.721176	0.606603	down	5.87354e-06	0.000361206	5.80703	5.7054	5.84404	6.43705	6.47982	6.60314
A_55_P2014124	Gjb3	gap junction protein, beta 3	mmu:14620	0.594707	1.51017	up	1.07434e-05	0.000491621	12.7414	12.6523	12.6732	12.042	12.0151	12.2258
A_55_P1972381	Gjb4	gap junction protein, beta 4	mmu:14621	0.585404	1.50046	up	0.000571296	0.00456264	8.32993	8.54697	8.32413	7.89432	7.56767	7.98283
A_51_P125882	Glp2r	glucagon-like peptide 2 receptor	mmu:93896	0.950721	1.93284	up	1.16409e-05	0.000511495	6.05785	6.31943	6.03306	5.14531	5.14278	5.27009
A_66_P130030	Gm10050	predicted gene 10050		-1.36612	0.387933	down	6.08447e-07	0.000147763	5.35473	5.21596	5.56506	6.62911	6.73067	6.87432
A_55_P2043942	Gm10071	predicted gene 10071	mmu:100040416	0.724019	1.65178	up	0.00174854	0.00954181	4.96055	5.34477	5.0987	4.66323	4.08337	4.48536
A_55_P2076543	Gm10144	predicted pseudogene 10144	mmu:100041121	0.891557	1.85518	up	1.09277e-05	0.000497365	10.563	10.215	10.2713	9.37475	9.46444	9.53545
A_55_P1999246	Gm10318	predicted gene 10318	mmu:622629	0.598574	1.51422	up	5.28355e-05	0.00109272	12.5959	12.5731	12.311	11.859	11.9153	11.91
A_55_P1980066	Gm10334	predicted gene 10334	mmu:100040233	0.607423	1.52354	up	0.00010756	0.00160688	7.2393	7.02573	7.02888	6.53324	6.36565	6.57275
A_55_P2037707	Gm10638	predicted gene 10638		-1.23664	0.424359	down	9.15285e-05	0.0014703	4.02438	3.85333	4.3504	5.36772	5.0362	5.53411
A_55_P2044488	Gm10766	predicted gene 10766		-0.981844	0.506332	down	0.000258422	0.00278571	4.38131	4.14699	4.44547	4.93485	5.38051	5.60395
A_55_P2084763	Gm10775	predicted gene 10775		1.05344	2.07548	up	8.25089e-08	7.59553e-05	12.5661	12.4666	12.3216	11.4221	11.3911	11.3808
A_55_P2121038	Gm10825	predicted gene 10825		0.887813	1.85037	up	0.00227191	0.0113092	4.58954	4.83647	4.49894	3.62039	4.10282	3.53831
A_52_P932421	Gm10941	predicted gene 10941		-0.813477	0.569009	down	4.33575e-05	0.000979105	5.00175	5.32789	4.92094	5.82178	5.90103	5.96821
A_66_P120425	Gm11349	peptidylprolyl isomerase D (cyclophilin D) pseudogene		1.25432	2.38555	up	0.000275087	0.00289172	5.6146	4.74261	4.94214	4.04559	3.82129	3.66949
A_55_P1961165	Gm11556	predicted gene 11556		1.62209	3.07821	up	3.62186e-05	0.000889599	6.91082	6.07739	6.29179	4.88288	4.88239	4.64847
A_55_P2418621	Gm11570	Keratin-associated protein 16-1	mmu:100504183	0.788915	1.72777	up	0.000877116	0.00603199	5.89105	5.5146	5.29735	4.70038	5.01042	4.62546
A_55_P2059680	Gm11938	predicted gene 11938	mmu:100041412	0.654678	1.57426	up	0.00161844	0.0090576	5.20302	5.07348	5.32373	4.66419	4.65491	4.31711
A_51_P453995	Gm11961	predicted gene 11961		0.842402	1.79303	up	0.000123847	0.00176012	9.07772	8.75348	8.53792	7.82698	8.05254	7.9624
A_52_P322941	Gm11992	Predicted	mmu:626870	-0.711428	0.610715	down	0.0099634	0.032067	4.20125	3.60507	4.1758	4.44527	4.86208	4.80906
A_52_P195706	Gm12209	predicted gene 12209		0.815844	1.76033	up	0.000764951	0.0054973	5.58108	4.87904	4.96355	4.3262	4.32745	4.32248
A_52_P398211	Gm12229	predicted gene 12229		1.22735	2.34136	up	3.48778e-05	0.000874424	8.98005	8.40559	8.35639	7.30205	7.32309	7.43484
A_55_P2106603	Gm12349	predicted gene 12349		1.05303	2.07488	up	0.00327175	0.0146033	4.77655	5.20892	4.99146	3.62947	3.76475	4.42364
A_55_P2329298	Gm12758	predicted gene 12758		-0.643979	0.639946	down	0.000542954	0.00442251	6.22159	5.90347	6.42098	6.70406	6.88164	6.89227
A_55_P2107192	Gm12892	brain creatine kinase pseudogene		0.72651	1.65463	up	3.95093e-06	0.000309037	14.9559	14.9382	14.7091	14.1113	14.137	14.1753
A_55_P1970536	Gm12900	predicted gene 12900		1.40274	2.64402	up	0.00262754	0.0125837	8.54455	6.9395	7.41714	6.2027	6.20602	6.28426
A_55_P1995902	Gm13251	Protein Gm13251	mmu:433791	0.684229	1.60684	up	4.2127e-05	0.000965827	13.9395	13.8392	13.564	13.1226	13.035	13.1324
A_55_P2063402	Gm13271	MCG146419	mmu:435791	0.637903	1.55607	up	2.58022e-05	0.000743738	8.07433	7.97365	7.74724	7.32094	7.2747	7.28586
A_55_P2178784	Gm13397	ribosomal protein L6 pseudogene		0.625392	1.54263	up	0.00793409	0.0271896	4.67324	5.07747	4.60682	4.00163	4.03322	4.4465
A_55_P1981519	Gm13580	predicted gene 13580		0.731306	1.66014	up	1.05248e-06	0.000169698	9.50083	9.59388	9.42342	8.72111	8.79298	8.81012
A_66_P129469	Gm13880	predicted gene 13880	mmu:433458	1.06351	2.09001	up	0.00227661	0.011317	7.08267	6.03722	6.70606	5.30942	5.7448	5.58121
A_66_P105032	Gm13889	predicted gene 13889	mmu:620695	0.873526	1.83214	up	0.000539241	0.0044064	7.30087	6.96109	7.42699	6.24623	6.48851	6.33364
A_55_P2021615	Gm13931	predicted gene 13931	mmu:668825	0.75589	1.68867	up	1.36857e-05	0.000550972	7.64947	7.45276	7.43757	6.62488	6.91981	6.72745
A_52_P28057	Gm14124	Protein Gm14124	mmu:100216455	0.701532	1.62623	up	3.77475e-05	0.000909557	10.8631	10.5761	10.7721	9.97778	10.0129	10.116
A_55_P2060163	Gm14277	predicted gene 14277	mmu:100043882	0.618192	1.53495	up	0.000478183	0.00407531	7.97214	7.48723	7.64145	7.0763	7.16497	7.00497
A_55_P2006662	Gm14431	Protein Gm4245	mmu:100303732	0.785411	1.72358	up	7.83551e-06	0.000419698	10.3811	10.2892	10.1067	9.37509	9.57314	9.47256
A_66_P133112	Gm14635	predicted gene 14635		0.646855	1.56575	up	3.95298e-05	0.000940017	7.44786	7.50701	7.41434	6.84503	6.94869	6.63492
A_55_P2175925	Gm14702	predicted gene 14702		0.889277	1.85225	up	5.60807e-05	0.00112846	5.22891	4.99511	5.1591	4.11962	4.07554	4.52012
A_55_P2086912	Gm14816	predicted gene 14816	mmu:100042947	0.768614	1.70363	up	4.00548e-06	0.000309201	14.2827	14.2836	14.1699	13.3494	13.5938	13.487
A_55_P1969242	Gm15303	zinc finger, MYM-type 5 pseudogene		0.927473	1.90194	up	5.68789e-05	0.00113056	5.20669	4.99355	5.04134	3.92242	4.22307	4.31366
A_55_P2007372	Gm15550	5-aminoimidazole-4-carboxamide ribonucleotide formyltransferase/IMP cyclohydrolase pseudogene		0.678339	1.6003	up	0.000232329	0.00260736	5.6682	5.34076	5.46196	4.84527	4.80087	4.78977
A_55_P2118740	Gm15616	60S ribosomal protein L5 pseudogene		0.689803	1.61306	up	2.02639e-05	0.000653099	14.8716	14.5895	14.5712	13.9329	14.0145	14.0155
A_52_P148952	Gm1564	Uncharacterized protein C17orf104 homolog	mmu:268491	-0.785804	0.580029	down	8.00369e-06	0.000422994	8.908	8.76947	9.06632	9.59984	9.74999	9.75137
A_55_P2049949	Gm15754	predicted gene 15754		0.632749	1.55052	up	9.34937e-05	0.00148342	10.1572	9.95813	9.77653	9.26409	9.41804	9.31149
A_55_P2142156	Gm16441	predicted pseudogene 16441	mmu:628012	0.59799	1.51361	up	0.000256512	0.00277455	9.12501	9.18252	8.84018	8.35363	8.39231	8.60779
A_55_P2130905	Gm1983	predicted gene 1983		0.755486	1.6882	up	0.000173315	0.00217045	12.6311	12.8181	12.3189	11.8357	11.833	11.833
A_55_P1999818	Gm2006	predicted gene 2006		1.00446	2.00619	up	0.000462655	0.00399118	12.3644	12.2752	11.5777	11.0447	11.1241	11.0352
A_55_P2083368	Gm2044	predicted gene 2044		0.591287	1.50659	up	0.00046359	0.0039951	6.14239	6.47094	6.22159	5.57082	5.82894	5.66129
A_55_P2074437	Gm2046	predicted gene 2046	mmu:100039100	0.951391	1.93374	up	2.73743e-05	0.000767357	4.82947	4.70472	4.78588	3.71245	4.03195	3.72149
A_55_P2121349	Gm2049	predicted gene 2049		0.724098	1.65187	up	2.49072e-06	0.000251019	11.54	11.3559	11.3264	10.6272	10.6603	10.7626
A_55_P1961650	Gm2066	predicted pseudogene 2066		-0.641368	0.641105	down	0.000208571	0.00242868	5.40591	5.52816	5.63508	6.10207	6.16961	6.22159
A_66_P118368	Gm216	predicted gene 216	mmu:241112	0.682293	1.60469	up	1.45466e-06	0.000203268	7.66643	7.71301	7.57439	7.01268	6.93128	6.96299
A_55_P2176894	Gm2181	predicted gene 2181		0.883411	1.84473	up	0.00284463	0.0132779	6.967	7.32938	7.09385	6.10338	6.503	6.13362
A_55_P2128042	Gm2219	predicted gene 2219		0.766821	1.70152	up	6.45802e-06	0.000373678	11.0208	10.7879	10.7131	10.062	10.1262	10.0332
A_55_P1973183	Gm2238	predicted gene 2238		-0.630259	0.64606	down	0.00788887	0.0271041	4.7184	4.88824	4.09392	5.18339	5.17962	5.22832
A_55_P2040341	Gm2285	predicted gene 2285		0.762463	1.69638	up	1.82611e-06	0.00022297	9.81533	9.75323	9.60015	8.93318	9.00813	8.94
A_55_P2143516	Gm2291	predicted gene 2291		1.00201	2.00279	up	2.84307e-05	0.000778075	10.465	10.4421	10.429	9.10734	9.58841	9.63428
A_55_P1979498	Gm2311	predicted gene 2311		0.935008	1.9119	up	0.000535437	0.00438661	6.00299	5.20547	5.51157	4.57932	4.75469	4.58099
A_55_P1966456	Gm2312	predicted gene 2312		0.697603	1.62181	up	0.00015936	0.00205549	5.32417	5.26789	5.47	4.42197	4.65964	4.88764
A_55_P1986680	Gm2334	predicted gene 2334		0.723143	1.65077	up	0.0157562	0.0449014	9.78428	9.74258	9.89452	8.89182	9.49733	8.8628
A_55_P1988388	Gm2347	predicted gene 2347		0.632146	1.54987	up	0.000449231	0.00391527	6.95024	7.44218	7.02424	6.50718	6.5396	6.47343
A_55_P2092282	Gm2358	predicted gene 2358		0.589526	1.50475	up	0.00590172	0.0220908	5.37663	5.46825	5.61788	5.06321	4.97411	4.65686
A_55_P1996399	Gm2366	predicted gene 2366		0.694036	1.6178	up	0.000408494	0.003698	4.84108	5.02188	4.93101	4.48051	4.09761	4.13374
A_55_P2021398	Gm2393	predicted gene 2393		-0.662047	0.631981	down	0.00285767	0.0133094	11.8196	11.6912	12.1023	12.4901	12.2658	12.8434
A_55_P2051274	Gm2479	predicted gene 2479		0.838734	1.78848	up	0.000238469	0.00264587	5.42001	5.81775	5.5018	4.64539	5.02016	4.55781
A_55_P2171071	Gm2483	predicted gene 2483	mmu:100039899	-0.873226	0.545925	down	0.000497568	0.00419268	5.53951	5.18018	5.87453	6.43457	6.42697	6.35236
A_55_P2068213	Gm2486	predicted gene 2486		0.629456	1.54698	up	0.000157049	0.00203085	6.4755	6.28523	6.68282	5.7959	5.80314	5.95614
A_55_P2044947	Gm2503	predicted gene 2503		0.795204	1.73532	up	4.02097e-05	0.000944687	8.49117	8.56193	8.14217	7.55049	7.63514	7.62403
A_55_P2116149	Gm2509	predicted gene 2509		-1.01048	0.49638	down	0.000263743	0.00282628	11.2349	11.2033	11.635	12.5051	12.1602	12.4394
A_55_P2161101	Gm2511	predicted gene 2511		-0.728793	0.603409	down	0.00213523	0.0108631	5.04246	5.43996	5.30048	5.99682	6.31902	5.65344
A_55_P2162543	Gm2557	predicted gene 2557		1.10766	2.15496	up	0.00115232	0.00724034	5.72881	6.23237	5.52469	4.51432	5.10336	4.5452
A_55_P2066508	Gm2571	predicted gene 2571		0.694227	1.61802	up	0.000174822	0.00218072	5.89275	5.85558	5.43482	5.0572	4.98666	5.05661
A_55_P2171788	Gm2598	predicted gene 2598		-0.832595	0.561518	down	8.45775e-05	0.00140789	10.4105	10.3144	10.6597	11.3046	11.1895	11.3884
A_55_P2087172	Gm2685	predicted gene 2685		0.935012	1.91191	up	6.01513e-07	0.000147763	8.05411	7.96498	7.80862	7.03872	7.01318	6.97077
A_55_P1962586	Gm2692	predicted gene 2692	mmu:100040288	0.86908	1.8265	up	1.569e-06	0.000210836	10.5394	10.3476	10.2274	9.51954	9.5096	9.47803
A_55_P1954643	Gm2708	predicted gene 2708		1.0189	2.02638	up	7.74961e-06	0.00041787	9.42342	8.95821	9.06987	8.16008	8.14649	8.08822
A_55_P2100050	Gm2717	predicted gene 2717		0.762346	1.69625	up	1.89298e-05	0.000642728	10.6106	10.945	10.6318	9.91591	9.98492	9.99946
A_55_P2038942	Gm2745	predicted gene 2745	mmu:100040382	0.888696	1.8515	up	0.00204912	0.0105646	4.48259	4.80846	4.31554	3.53454	3.3303	4.07566
A_55_P2125992	Gm2761	predicted gene 2761		0.74117	1.67153	up	2.05093e-05	0.000658503	8.13884	7.87079	7.78439	7.13774	7.25422	7.17855
A_55_P2077515	Gm2766	predicted gene 2766		0.944543	1.92458	up	0.000589057	0.00463627	5.20916	4.68618	5.09137	3.99725	4.0986	4.05724
A_66_P123603	Gm2797	predicted gene 2797		0.62269	1.53974	up	0.000801141	0.00568023	6.84858	6.44138	6.55209	6.21296	5.90942	5.85161
A_55_P2133624	Gm2891	predicted gene 2891		1.02179	2.03044	up	0.00057568	0.00457464	12.2251	12.5022	11.6582	11.0022	11.2357	11.0822
A_55_P2049976	Gm2903	predicted gene 2903		1.84133	3.58341	up	8.32371e-05	0.00140103	8.62659	7.53162	7.53261	5.97511	6.1229	6.0688
A_55_P2184385	Gm2908	predicted gene 2908		0.879145	1.83929	up	0.00495138	0.0195173	4.29704	5.14826	4.90369	4.05205	3.55125	4.10824
A_55_P2075731	Gm2943	predicted gene 2943		-0.818612	0.566987	down	0.000338894	0.00328382	11.2845	11.1027	11.5738	12.2087	11.9424	12.2658
A_55_P1979511	Gm2981	apoptosis inhibitor 5 pseudogene		0.607196	1.5233	up	1.108e-05	0.000500592	5.1455	5.15978	5.10838	4.39986	4.58025	4.61196
A_55_P2151919	Gm3049	predicted gene 3049		0.670812	1.59197	up	0.000242846	0.00267226	5.95464	5.88747	5.54678	5.20774	5.15272	5.016
A_55_P2157655	Gm3133	predicted gene 3133		-0.930687	0.524609	down	0.0105842	0.0334089	3.57908	3.51586	3.82466	5.30413	4.38503	4.02251
A_55_P2015124	Gm3153	predicted gene 3153		0.594261	1.5097	up	2.90555e-06	0.000270301	6.66501	6.62366	6.66013	6.00557	6.04029	6.12015
A_55_P1999958	Gm3185	predicted gene 3185		-0.753428	0.593192	down	2.17643e-06	0.000239285	8.24211	8.32832	8.27982	8.94059	9.10167	9.06829
A_55_P1961760	Gm3237	predicted gene 3237		-0.904454	0.534235	down	0.000753342	0.00544469	11.4418	11.3129	11.7805	12.4525	12.128	12.668
A_55_P2067881	Gm3337	predicted gene 3337		0.803306	1.7451	up	8.10097e-05	0.00138639	4.8595	5.26093	5.12721	4.24447	4.25101	4.34224
A_55_P1985181	Gm3350	predicted gene 3350		0.722258	1.64976	up	5.45914e-05	0.00111721	5.63767	5.53086	5.42832	4.89196	4.70678	4.83133
A_55_P2010539	Gm3384	predicted gene 3384		0.62374	1.54086	up	0.00016579	0.00210576	8.12952	8.21073	7.86773	7.34949	7.46202	7.52526
A_55_P1987196	Gm3448	predicted gene 3448	mmu:100041639	-0.60358	0.658119	down	9.45299e-07	0.000165157	10.7741	10.6264	10.6959	11.2865	11.3305	11.2902
A_55_P2021721	Gm3548	predicted gene 3548		0.601807	1.51762	up	0.000114919	0.00167724	13.8609	13.5711	13.4842	12.9984	13.0626	13.0498
A_55_P2011482	Gm3744	predicted gene 3744		0.62792	1.54534	up	0.00551348	0.0210688	4.6223	4.4517	4.29184	3.81105	3.51822	4.15281
A_55_P2169198	Gm3764	predicted gene 3764		0.636196	1.55423	up	0.000678859	0.00509636	5.9742	6.29311	6.08663	5.26419	5.43795	5.74322
A_55_P1952644	Gm3773	predicted gene 3773		0.654307	1.57386	up	0.0124747	0.0377211	4.71437	4.88093	4.89115	4.45799	3.65359	4.41195
A_55_P2019813	Gm3795	predicted gene 3795		0.907908	1.87632	up	0.000472663	0.00404864	5.77495	6.25514	5.76895	5.04758	5.2535	4.77424
A_55_P2156530	Gm3941	predicted gene 3941		0.619662	1.53651	up	0.00341599	0.0149941	5.95106	6.17935	5.78005	5.20204	5.45513	5.39431
A_55_P2093665	Gm3950	predicted gene 3950		0.813502	1.75747	up	7.02106e-05	0.0012764	13.2447	12.944	12.7538	12.1359	12.1598	12.2063
A_55_P1989765	Gm3951	predicted gene 3951		1.08182	2.1167	up	6.88125e-05	0.00126183	8.06176	8.15763	8.03268	6.60792	7.09532	7.30338
A_55_P2041286	Gm3970	predicted gene 3970		0.61415	1.53066	up	0.0156566	0.0447632	4.69276	4.99698	4.7112	4.35434	4.12538	4.07876
A_55_P1998663	Gm3985	predicted gene 3985	mmu:100042715	0.897714	1.86311	up	1.61981e-06	0.000215384	4.95776	4.68726	4.74218	3.84948	3.86834	3.97625
A_55_P1983262	Gm4026	predicted gene 4026		2.05206	4.14699	up	6.11173e-05	0.0011767	10.7787	11.94	11.105	8.95076	9.44971	9.26708
A_55_P2106358	Gm4077	predicted gene 4077		1.15011	2.2193	up	5.65654e-05	0.00113056	6.09163	6.70133	6.11713	5.00865	5.16459	5.28654
A_66_P138178	Gm4107	predicted gene 4107		0.598861	1.51452	up	0.00489823	0.0193589	4.51782	4.94732	4.73167	4.36187	3.9709	4.06745
A_55_P2179791	Gm4121	predicted gene 4121		0.710381	1.63624	up	2.57428e-06	0.000253407	6.91219	6.89034	7.00962	6.2549	6.22688	6.19923
A_55_P2092103	Gm4132	predicted gene 4132		-0.689839	0.619923	down	0.000244697	0.002681	6.70676	6.73146	6.74057	7.12346	7.53487	7.58998
A_55_P2140835	Gm4154	predicted gene 4154		0.740198	1.6704	up	0.00340588	0.0149678	8.80857	9.04416	8.66771	8.06176	8.32166	7.91644
A_55_P2045127	Gm4363	predicted gene 4363		0.896295	1.86128	up	3.05302e-05	0.000804051	9.46004	9.37191	9.1761	8.31023	8.59405	8.41489
A_55_P2096355	Gm4392	predicted gene 4392	mmu:100043364	0.68233	1.60473	up	0.000200447	0.00237553	6.64074	6.74251	6.41052	5.80935	6.01324	5.92419
A_55_P2085150	Gm4461	predicted gene 4461	mmu:100043474	0.902603	1.86944	up	0.00108749	0.00696919	5.61596	6.15881	5.89477	5.25587	4.58929	5.11658
A_55_P2176025	Gm4532	predicted gene 4532		-0.647793	0.638256	down	6.65062e-05	0.0012365	5.95614	5.60228	5.80723	6.51629	6.43104	6.36169
A_55_P2058613	Gm4592	predicted gene 4592		0.685804	1.6086	up	0.00745108	0.0260557	7.82094	7.83375	7.1999	6.60406	7.08378	7.10934
A_55_P1967186	Gm4633	predicted gene 4633		0.757947	1.69108	up	7.60931e-05	0.00133649	5.00618	5.25146	4.99765	4.3845	4.21475	4.3822
A_66_P123294	Gm4804	glyceraldehyde-3-phosphate dehydrogenase pseudogene		0.643268	1.56186	up	0.00037315	0.00350088	9.90922	9.37841	9.61343	8.97325	8.98404	9.01398
A_55_P1971137	Gm4821	ribosomal protein S2 pseudogene		0.936611	1.91403	up	0.000298006	0.00303077	8.42281	7.81418	7.76264	6.94362	7.16036	7.08581
A_55_P2176908	Gm4858	predicted gene 4858	mmu:229571	0.828291	1.77558	up	2.56825e-06	0.000253407	12.2786	12.0899	11.9663	11.2547	11.3274	11.2678
A_52_P22617	Gm4862	predicted gene 4862	mmu:229879	0.842804	1.79353	up	0.000139498	0.00189463	9.68352	9.15966	9.21092	8.45051	8.57637	8.49879
A_55_P1955360	Gm4881	predicted gene 4881	mmu:232974	0.618078	1.53483	up	8.03172e-05	0.00138127	8.62527	8.7021	8.34954	7.96017	7.97465	7.88785
A_55_P2187220	Gm4884	predicted gene 4884	mmu:233164	0.626869	1.54421	up	0.000239784	0.00265466	7.98636	7.6694	7.73061	7.09285	7.16097	7.25193
A_55_P1954476	Gm4921	tripartite motif-containing 59 pseudogene		0.592067	1.50741	up	5.29491e-05	0.00109329	9.18874	9.28441	8.96348	8.53176	8.55381	8.57485
A_55_P2176260	Gm4968	ribosomal protein S2 pseudogene		1.49889	2.82624	up	5.36424e-06	0.00035396	9.65809	9.12568	8.9902	7.74351	7.72462	7.80918
A_66_P130560	Gm4977	eukaryotic translation elongation factor 1 alpha 1 pseudogene		0.914577	1.88502	up	0.00769893	0.0266099	5.87408	4.70262	5.49931	4.364	4.4625	4.50578
A_55_P1992884	Gm5050	ribosomal protein L7A pseudogene		1.16912	2.24874	up	0.000119447	0.00171511	9.57478	8.94096	8.79516	7.986	7.8811	7.93645
A_55_P2179069	Gm5080	proteasome (prosome, macropain) subunit, alpha type 6 pseudogene		1.54499	2.91802	up	9.30276e-07	0.000165157	10.9998	10.5085	10.5619	9.03943	9.20087	9.19502
A_66_P133993	Gm5093	predicted gene 5093	mmu:328825	1.398	2.63537	up	8.64055e-06	0.00043714	13.3752	12.7652	12.7797	11.579	11.6504	11.4968
A_66_P106238	Gm5106	predicted gene 5106		0.690824	1.61421	up	0.00122152	0.00751525	8.99705	8.93051	8.44046	7.969	8.08279	8.24377
A_55_P2170284	Gm5115	predicted gene 5115		0.661113	1.5813	up	3.66234e-06	0.00030004	6.87271	6.97837	7.0726	6.39002	6.25559	6.29473
A_55_P2010364	Gm5116	predicted gene 5116		1.21086	2.31476	up	0.00227131	0.0113084	7.95193	6.75264	6.78849	5.889	5.86739	6.10408
A_55_P1995297	Gm5124	nucleolar and coiled-body phosphoprotein 1 pseudogene	mmu:331392	-0.847294	0.555826	down	0.00147802	0.00855257	4.02753	4.26979	4.83826	5.31157	5.17215	5.19375
A_55_P2123234	Gm5211	predicted gene 5211		1.07657	2.10901	up	1.24937e-06	0.000185557	11.1338	10.8631	10.7996	9.80194	9.86971	9.89522
A_55_P2151666	Gm5316	predicted gene 5316		0.613285	1.52974	up	0.00016834	0.00212597	10.427	10.0993	10.0884	9.53139	9.64701	9.5965
A_55_P2068157	Gm5317	synaptotagmin binding, cytoplasmic RNA interacting protein pseudogene		1.0583	2.08248	up	7.07209e-05	0.0012792	8.51114	7.96209	7.89162	7.02987	7.00783	7.15224
A_55_P2026034	Gm5423	transmembrane protein 229B pseudogene	mmu:432460	-0.773023	0.58519	down	0.0132703	0.0395339	4.88919	4.84546	5.1012	6.18577	5.51411	5.45504
A_55_P1978018	Gm5458	predicted gene 5458	mmu:432825	1.32592	2.50693	up	0.000201896	0.00238602	7.79769	6.8587	7.0236	5.9742	5.91133	5.81669
A_55_P2129077	Gm5464	predicted gene 5464	mmu:432870	-0.812984	0.569203	down	1.73467e-05	0.000620988	4.95828	4.8884	5.03394	5.70099	5.93662	5.68196
A_55_P2001403	Gm5478	predicted pseudogene 5478		0.744596	1.6755	up	0.000101241	0.00155291	6.31558	6.42943	6.01604	5.41169	5.45603	5.65954
A_55_P2159717	Gm5591	predicted gene 5591	mmu:434171	0.661561	1.58179	up	0.000159907	0.00205941	4.89724	5.0254	4.93506	4.03207	4.47287	4.36807
A_55_P2062714	Gm5595	predicted gene 5595	mmu:434179	0.694087	1.61786	up	5.72133e-05	0.00113056	10.7197	10.4113	10.5989	9.83715	9.84742	9.96312
A_55_P1998095	Gm5613	predicted gene 5613		0.588755	1.50395	up	2.65802e-05	0.000754541	8.94723	8.96427	8.77268	8.29626	8.38741	8.23424
A_66_P106509	Gm5619	ribosomal protein L7A pseudogene		0.77087	1.7063	up	4.34597e-06	0.000324631	15.4442	15.1586	15.1718	14.4792	14.4716	14.5112
A_52_P150114	Gm5731	predicted gene 5731		1.55219	2.93261	up	0.000139256	0.00189403	9.66002	8.67715	8.63823	7.47277	7.48535	7.36073
A_55_P2126557	Gm5858	predicted gene 5858	mmu:545578	1.03984	2.056	up	7.15231e-07	0.000156348	10.6221	10.2828	10.3929	9.41169	9.37752	9.38907
A_66_P127463	Gm5860	predicted gene 5860	mmu:545641	0.823017	1.7691	up	0.000440137	0.00385454	6.24942	6.44595	6.06156	5.45912	5.64831	5.18046
A_55_P1971619	Gm6028	ribosomal protein L9 pseudogene		1.42529	2.68568	up	0.000643946	0.00490641	9.75548	8.9502	8.88892	7.69435	7.71366	7.91075
A_55_P1971866	Gm6042	type II keratin Kb32P		0.659754	1.57981	up	0.0179095	0.0491513	4.78646	4.86116	4.23777	4.01017	3.52658	4.36937
A_55_P1955701	Gm6146	predicted gene 6146		-0.62522	0.648321	down	2.30214e-05	0.000699978	5.75071	5.58771	5.85399	6.31348	6.34104	6.41355
A_55_P2091039	Gm6209	predicted gene 6209		0.732109	1.66107	up	7.70949e-05	0.00134847	9.21351	9.08969	8.78391	8.22872	8.37752	8.28453
A_55_P2057976	Gm6229	predicted gene 6229		1.33825	2.52844	up	0.000374698	0.00350724	8.21336	7.60686	7.47214	6.31666	6.27511	6.68586
A_55_P2131433	Gm6366	predicted gene 6366		1.22664	2.34021	up	0.000730033	0.00534276	8.4899	7.50767	7.49122	6.5747	6.64711	6.58708
A_66_P125910	Gm6419	predicted gene 6419		1.42794	2.69063	up	0.000973904	0.00646478	6.58839	5.27612	5.60568	4.19298	4.41375	4.57963
A_55_P2003508	Gm6436	predicted gene 6436	mmu:623505	0.755138	1.68779	up	0.00112739	0.00714876	4.74975	5.27242	4.72095	4.1145	4.32771	4.0355
A_55_P1985342	Gm6445	predicted gene 6445	mmu:623688	0.678381	1.60034	up	0.00432494	0.0177148	4.64491	4.45308	4.44352	3.96629	3.41149	4.12859
A_55_P2143446	Gm6632	C1GALT1-specific chaperone 1 pseudogene		1.09082	2.12995	up	0.000581673	0.00460354	6.07795	5.34929	5.75698	4.26859	4.7379	4.90527
A_55_P2140656	Gm6658	predicted gene 6658		-1.18508	0.439799	down	5.13957e-07	0.000135444	6.07304	6.04384	6.17059	7.32309	7.31776	7.20187
A_55_P2069550	Gm6750	predicted gene 6750	mmu:627375	0.837343	1.78676	up	2.65903e-05	0.000754541	6.44524	6.25425	6.52373	5.46477	5.60959	5.63683
A_55_P2073205	Gm6779	predicted gene 6779		0.714321	1.64071	up	0.000934836	0.00628761	5.31395	5.70219	5.52964	4.55677	5.08636	4.75968
A_55_P2152672	Gm6810	predicted gene 6810		1.09624	2.13797	up	0.0126846	0.0382056	4.66323	5.20571	4.81873	4.0447	3.13098	4.22327
A_55_P2082625	Gm6835	predicted gene 6835		0.76664	1.7013	up	1.17481e-05	0.00051354	10.8661	10.9698	10.6932	9.98301	10.137	10.1092
A_55_P2040773	Gm6837	predicted gene 6837		0.61044	1.52672	up	0.00106381	0.00687535	9.41694	9.62154	9.07971	8.63438	8.83103	8.82147
A_55_P2032458	Gm6934	predicted gene 6934	mmu:628919	0.609644	1.52588	up	4.71194e-05	0.00102369	9.46539	9.58874	9.39427	8.84497	8.95449	8.82
A_55_P2112302	Gm6949	brain creatine kinase pseudogene		0.795482	1.73566	up	1.13101e-06	0.000176223	13.8069	13.9274	13.692	12.9485	13.0485	13.0429
A_55_P2081656	Gm6970	histone cluster 1, H1b pseudogene		0.667368	1.58817	up	0.000451406	0.00392627	10.486	10.4449	10.27	9.66165	9.79233	9.74483
A_52_P737521	Gm6996	predicted gene 6996		0.642694	1.56124	up	0.00208413	0.0106844	5.39105	5.90772	5.67901	5.08737	4.83217	5.13016
A_55_P1989947	Gm7098	predicted gene 7098		1.08431	2.12036	up	6.78295e-05	0.00125103	8.14515	7.56704	7.54738	6.74295	6.52489	6.7388
A_55_P2027230	Gm7105	eukaryotic translation elongation factor 1 alpha 1 pseudogene		0.824083	1.77041	up	0.0176812	0.0487354	7.13128	6.35139	6.09332	6.15508	5.65111	5.29756
A_52_P372400	Gm7109	predicted gene 7109		0.857663	1.8121	up	7.91018e-07	0.000156348	9.29863	9.07541	9.10624	8.34318	8.29551	8.26861
A_55_P2183914	Gm7120	predicted gene 7120	mmu:633640	-0.70163	0.614877	down	0.00117802	0.00733988	5.01772	5.12366	5.45927	5.97612	5.72043	6.00898
A_55_P2076248	Gm7144	predicted gene 7144	mmu:634745	0.680745	1.60297	up	3.51865e-05	0.000877165	7.8147	8.01272	7.8418	7.16789	7.19911	7.25997
A_66_P109012	Gm715	predicted gene 715	mmu:279618	-0.595559	0.661788	down	0.00337565	0.0148813	6.09722	5.40441	5.84635	6.29797	6.44138	6.39531
A_55_P1979888	Gm7167	predicted gene 7167		0.994594	1.99252	up	2.61144e-05	0.000746213	9.10592	8.55604	8.71741	7.77618	7.79717	7.82224
A_55_P2097072	Gm7219	predicted pseudogene 7219		1.13701	2.19925	up	0.000186221	0.0022705	9.44179	8.74175	8.6639	7.90672	7.7523	7.7774
A_55_P2014034	Gm7285	predicted gene 7285		-1.26617	0.415762	down	6.51632e-07	0.000147763	3.95221	3.80345	4.17884	5.29167	5.1279	5.31345
A_55_P2053466	Gm7302	predicted gene 7302		0.842817	1.79355	up	0.000434425	0.00382165	6.65347	6.4937	6.08093	5.72824	5.38139	5.59001
A_55_P2070938	Gm7303	predicted gene 7303	mmu:640636	0.631914	1.54962	up	2.24348e-05	0.000695385	6.47858	6.30793	6.2953	5.71381	5.77962	5.69263
A_66_P100268	Gm7409	predicted gene 7409		0.984388	1.97847	up	0.000381726	0.00354743	12.3115	11.6732	11.58	10.7469	10.8409	11.0238
A_55_P2186450	Gm7575	PHD finger protein 14 pseudogene		1.08349	2.11915	up	0.000144724	0.0019396	6.16719	5.45603	5.72624	4.52617	4.7559	4.81693
A_66_P129377	Gm7644	predicted gene 7644		0.676282	1.59802	up	8.57093e-05	0.00141624	5.90676	5.67698	5.96279	5.24064	5.12029	5.15676
A_55_P2132099	Gm7684	membrane-associated ring finger (C3HC4) 5 pseudogene		1.44886	2.72992	up	6.36309e-05	0.00120241	7.86043	7.16789	7.02573	5.70171	6.00942	5.99636
A_55_P2022699	Gm7686	predicted gene 7686		1.43127	2.69684	up	8.58098e-06	0.000434992	10.9812	10.2926	10.4386	9.13299	9.13035	9.15527
A_55_P2095010	Gm7747	predicted gene 7747		1.46932	2.76892	up	0.000314686	0.00313524	9.41029	8.25565	8.4631	7.30534	7.1382	7.27753
A_55_P2143436	Gm7765	glyceraldehyde-3-phosphate dehydrogenase pseudogene		0.705825	1.63108	up	5.52333e-06	0.000354976	8.31703	8.11596	8.0238	7.44649	7.44007	7.45276
A_55_P2137984	Gm7767	predicted gene 7767		0.694847	1.61871	up	4.45333e-05	0.000992117	11.7747	11.7195	11.4465	10.9294	11.0674	10.8595
A_55_P2148340	Gm7810	predicted gene 7810		0.619848	1.53671	up	0.0108492	0.034031	5.8424	5.05184	5.20747	4.7966	4.71215	4.73341
A_55_P2111563	Gm7863	ribosomal protein L7A pseudogene		1.08634	2.12334	up	2.32146e-05	0.00070162	7.48952	7.01465	7.05947	6.23753	6.1224	5.9447
A_55_P2149791	Gm7865	predicted gene 7865		0.74755	1.67894	up	0.000300601	0.00305252	4.44901	4.50847	4.21783	3.4849	3.58655	3.8612
A_55_P2185347	Gm7928	predicted gene 7928		0.763487	1.69759	up	0.000536717	0.00439143	7.16572	6.70185	6.9287	5.92917	6.40589	6.17074
A_55_P1954436	Gm7967	predicted gene 7967		-0.756532	0.591917	down	5.61006e-06	0.00035709	7.75781	7.63526	7.74911	8.48381	8.59477	8.3332
A_55_P1970604	Gm7990	ribosomal protein L13 pseudogene		0.881637	1.84247	up	9.44917e-06	0.000461501	6.03383	6.25045	6.09647	5.39794	5.06394	5.27396
A_55_P2153241	Gm8010	translin-associated factor X pseudogene		0.657926	1.57781	up	0.000347851	0.00332871	6.28015	5.85012	6.03679	5.39617	5.3253	5.47182
A_55_P1993365	Gm8031	high mobility group box 2 pseudogene		1.14755	2.21537	up	0.000375178	0.00350824	9.53846	8.7081	9.14407	7.97344	8.02927	7.9453
A_55_P2144490	Gm8061	transcription elongation factor B (SIII), polypeptide 2 pseudogene		0.714974	1.64145	up	0.00245127	0.01194	5.24893	5.40901	5.1279	4.57985	4.14588	4.91518
A_55_P1955827	Gm8252	predicted gene 8252		0.711842	1.63789	up	5.70676e-05	0.00113056	13.6951	13.7898	13.5909	12.9566	12.9877	12.996
A_55_P2145029	Gm826	Protein Gm826	mmu:329554	1.25159	2.38104	up	5.63395e-05	0.00112979	5.0213	4.69633	4.96481	3.2643	3.66316	4.00022
A_55_P2134977	Gm8288	high mobility group box 2 pseudogene		0.960647	1.94618	up	0.0114738	0.0355179	6.40391	5.33247	6.0914	4.87842	5.07231	4.99511
A_55_P2037538	Gm8301	predicted gene 8301		0.836523	1.78574	up	0.00176134	0.00958287	10.4223	11.1697	10.96	9.89027	10.2399	9.91225
A_55_P2022539	Gm8372	predicted gene 8372		0.638244	1.55643	up	2.35705e-06	0.000246779	9.37581	9.35015	9.34442	8.64106	8.77778	8.7368
A_55_P2017001	Gm8426	predicted gene 8426		0.80036	1.74154	up	0.00280989	0.0131846	4.7379	4.42972	4.00731	3.58881	3.40287	3.78217
A_55_P2022114	Gm8662	predicted gene 8662		1.00379	2.00526	up	1.34562e-05	0.000546415	9.59984	9.38846	9.24058	8.30335	8.54274	8.37141
A_55_P2117677	Gm8667	predicted gene 8667		0.831831	1.77994	up	0.000283514	0.0029423	6.27511	6.27035	5.72638	5.13898	5.2599	5.37747
A_55_P1958227	Gm8705	SET pseudogene		0.768847	1.70391	up	0.00169154	0.00933408	6.5217	5.87501	6.07135	5.45967	5.30048	5.40138
A_55_P2086033	Gm8719	peptidyl prolyl isomerase H pseudogene		0.770396	1.70574	up	0.000244362	0.00268012	7.78943	7.71644	7.37763	6.75491	6.98667	6.83072
A_55_P2080902	Gm8779	predicted gene 8779		1.29806	2.45898	up	1.85234e-05	0.000637622	10.0648	9.56822	9.42306	8.29171	8.39059	8.47964
A_55_P2027142	Gm8785	cofilin 1, non-muscle pseudogene		0.894821	1.85938	up	0.00058604	0.00461914	8.14495	7.47277	7.51581	6.94261	6.69829	6.80815
A_66_P127262	Gm8799	predicted gene 8799		0.604199	1.52013	up	0.000917783	0.00621	10.3476	10.5262	10.0133	9.71445	9.75671	9.60328
A_55_P2047200	Gm8985	predicted gene 8985		0.629785	1.54733	up	0.000128429	0.00180105	7.34974	7.37391	7.05835	6.55188	6.6242	6.71657
A_66_P136132	Gm9022	glyceraldehyde-3-phosphate dehydrogenase pseudogene		0.707865	1.63339	up	7.07535e-05	0.0012792	8.91418	8.57941	8.50475	7.88933	7.97578	8.00964
A_55_P2020084	Gm9041	Exocrine gland-secreting peptide 15	mmu:668200	0.913945	1.88419	up	5.61237e-05	0.00112846	5.79099	5.82718	5.7296	4.9454	5.0987	4.56183
A_55_P2173358	Gm9100	predicted gene 9100		0.797739	1.73838	up	6.80384e-05	0.00125397	6.60739	6.68282	6.35035	5.77516	5.906	5.56619
A_66_P112461	Gm9102	ribosomal protein L29 pseudogene		0.74748	1.67886	up	9.61877e-05	0.00150542	6.68791	6.68626	6.28176	5.90054	5.71532	5.79763
A_55_P2121760	Gm9147	predicted gene 9147		0.64863	1.56768	up	0.00477044	0.0190226	8.29209	8.98574	8.766	7.98978	8.16008	7.94808
A_55_P2163549	Gm9193	predicted gene 9193		1.09441	2.13526	up	0.000318361	0.00315221	5.07972	4.72324	4.46469	3.97215	3.4154	3.59687
A_55_P2017605	Gm9297	predicted gene 9297		0.673231	1.59464	up	0.000651316	0.00494661	5.48118	5.10589	5.26596	4.77402	4.71419	4.34514
A_66_P111689	Gm9372	predicted gene 9372	mmu:668809	1.26278	2.39957	up	0.000112826	0.00165346	13.0524	12.2466	12.3048	11.2749	11.2555	11.285
A_55_P2012824	Gm9426	predicted gene 9426		0.670049	1.59113	up	0.000500284	0.00420484	6.17452	6.36641	6.10853	5.6621	5.4879	5.48933
A_55_P2028847	Gm9468	predicted gene 9468		-0.949966	0.517645	down	0.000425012	0.00376624	10.6194	10.8235	11.1019	11.9484	11.4664	11.9799
A_55_P2158156	Gm9487	glyceraldehyde-3-phosphate dehydrogenase pseudogene		0.805397	1.74763	up	0.000832609	0.00581692	5.50771	5.01772	4.92137	4.49077	4.4339	4.10593
A_55_P2129523	Gm9519	predicted gene 9519		0.614417	1.53094	up	0.0144251	0.0421388	6.93055	7.18672	6.85426	6.09722	6.5309	6.50016
A_55_P2064272	Gm9545	predicted gene 9545		0.811818	1.75542	up	4.46457e-05	0.000993711	9.87874	9.42306	9.59919	8.84962	8.72197	8.89394
A_66_P112596	Gm9564	predicted gene 9564	mmu:672498	-0.894963	0.537761	down	5.21197e-07	0.000135444	9.16308	9.22875	9.36377	10.188	10.132	10.1204
A_55_P2199040	Gm9886	predicted gene 9886		0.61353	1.53	up	0.000599552	0.00469053	7.54771	7.82299	7.51186	6.97818	6.97523	7.08855
A_66_P132144	Gm9959	predicted gene 9959		-0.672148	0.627572	down	0.000381739	0.00354743	4.07062	3.71605	3.86338	4.3589	4.73886	4.56875
A_55_P2147871	Gm9970	predicted gene 9970		0.634003	1.55186	up	0.000122563	0.00174578	9.11013	9.25565	8.9003	8.48601	8.44925	8.42881
A_55_P1992329	Gmpr	guanosine monophosphate reductase	mmu:66355	-0.695844	0.617348	down	0.012898	0.0386742	6.17816	5.91365	6.34422	6.94059	6.74295	6.84002
A_66_P106611	Gna14	guanine nucleotide binding protein, alpha 14	mmu:14675	-1.84174	0.278985	down	1.70574e-07	8.3542e-05	5.31692	4.91802	4.96516	6.94677	6.98167	6.7969
A_55_P2025225	Gnaz	guanine nucleotide binding protein, alpha z subunit	mmu:14687	0.661791	1.58205	up	0.000420926	0.00374965	6.96852	6.9893	6.64098	6.05062	6.15966	6.40314
A_55_P2053241	Gng4	guanine nucleotide binding protein (G protein), gamma 4	mmu:14706	0.740055	1.67024	up	2.6457e-05	0.00075244	8.90554	8.92481	8.7216	8.05752	8.23865	8.03562
A_55_P2151986	Gngt2	Guanine nucleotide-binding protein subunit gamma	mmu:14710	-0.58922	0.664702	down	3.16179e-06	0.000278093	11.0482	10.9367	11.1073	11.5956	11.6383	11.626
A_55_P1971674	Golga7b	golgi autoantigen, golgin subfamily a, 7B	mmu:71146	0.696814	1.62092	up	2.27642e-06	0.000243942	9.09747	9.14813	9.27665	8.50279	8.53023	8.39878
A_55_P1982404	Gpm6b	Neuronal membrane glycoprotein M6-b	mmu:14758	-0.79773	0.575254	down	0.000109676	0.00162605	6.0064	6.33076	6.32338	6.99874	6.98136	7.07364
A_55_P2156638	Gpr114	Probable G-protein-coupled receptor 114	mmu:382045	1.30233	2.46627	up	3.73525e-06	0.000304051	7.61918	7.68966	7.73951	6.18004	6.32058	6.64074
A_55_P2056212	Gpr3	G-protein-coupled receptor 3	mmu:14748	0.610818	1.52712	up	0.000222774	0.00253827	9.66652	9.73348	9.3965	8.86034	9.09869	9.00502
A_51_P185939	Gpr30	G protein-coupled receptor 30	mmu:76854	0.653078	1.57252	up	7.61692e-05	0.00133649	6.61269	6.82942	6.73357	6.19992	6.14046	5.87606
A_52_P141687	Gpr37l1	G protein-coupled receptor 37-like 1	mmu:171469	1.21704	2.3247	up	0.01015	0.0324699	4.68346	6.26788	5.78145	4.30615	4.30059	4.47492
A_66_P120732	Gpr45	G protein-coupled receptor 45	mmu:93690	0.586145	1.50123	up	0.00393302	0.0165491	5.66536	5.523	5.59943	5.32171	4.71135	4.9963
A_51_P173709	Gprc5b	G protein-coupled receptor, family C, group 5, member B	mmu:64297	-0.615058	0.652904	down	3.86089e-06	0.000309037	8.20753	8.13348	8.34657	8.80376	8.88361	8.84538
A_51_P370717	Gsc	goosecoid homeobox	mmu:14836	1.58405	2.9981	up	3.58453e-05	0.00088631	6.50118	6.33344	6.53111	5.32743	4.42113	4.86502
A_66_P113116	Gsdmcl1	gasdermin C-like 1	mmu:74236	0.881907	1.84281	up	0.00055483	0.00448815	4.84242	4.55677	4.61494	3.56099	3.79575	4.01166
A_51_P503625	Gsta3	glutathione S-transferase, alpha 3	mmu:14859	1.35179	2.55228	up	6.84279e-09	2.89644e-05	10.2514	10.2434	10.3964	8.907	8.89741	9.03133
A_55_P2024841	Gstt1	glutathione S-transferase, theta 1	mmu:14871	-0.640674	0.641413	down	7.23013e-06	0.000400051	9.37216	9.35972	9.3986	9.93119	10.0373	10.0841
A_55_P2085075	Gsx1	Gsx1 protein	mmu:14842	-1.03104	0.489359	down	2.36035e-07	9.17252e-05	4.90259	5.04799	4.99095	6.0838	6.04698	5.90385
A_55_P2009146	Gtpbp3	GTP binding protein 3, isoform CRA_a	mmu:70359	0.662792	1.58314	up	9.19282e-06	0.000455996	6.6684	6.79059	6.57827	6.03603	5.95342	6.05944
A_52_P535484	Gvin1	GTPase, very large interferon inducible 1	mmu:74558	0.67083	1.59199	up	0.00182489	0.00979639	5.82339	5.58526	5.50957	4.68477	5.03757	5.18339
A_55_P2094060	Gzma	granzyme A	mmu:14938	0.721482	1.64888	up	0.000706353	0.00523468	5.10385	5.31713	5.00411	4.46645	4.41894	4.37525
A_55_P2150757	Gzmm	granzyme M (lymphocyte met-ase 1)	mmu:16904	-0.615049	0.652908	down	7.15812e-06	0.000398673	8.48601	8.53968	8.56622	9.06937	9.19037	9.17732
A_55_P2156731	H2-Eb1	histocompatibility 2, class II antigen E beta	mmu:14969	0.589476	1.5047	up	2.10297e-07	8.7556e-05	9.5862	9.55189	9.53477	8.98437	8.96959	8.95047
A_51_P449325	H2-Oa	Histocompatibility 2, O region alpha locus	mmu:15001	-0.585016	0.666642	down	0.000194956	0.00233994	5.77284	5.97511	5.92123	6.39078	6.43547	6.59798
A_51_P216605	Hbp1	high mobility group box transcription factor 1	mmu:73389	-0.635334	0.643792	down	0.000104065	0.00157688	7.36464	7.60722	7.65272	8.2869	8.12007	8.12361
A_55_P2088202	Hcn2	hyperpolarization-activated, cyclic nucleotide-gated K+ 2	mmu:15166	0.679953	1.60209	up	0.000734566	0.0053624	15.1889	15.4048	14.8933	14.3233	14.6167	14.5072
A_55_P1984886	Hcst	hematopoietic cell signal transducer	mmu:23900	-0.789132	0.578692	down	0.000630666	0.00484923	4.68618	5.12881	4.63938	5.7069	5.64376	5.47111
A_55_P2050453	Hemt1	hematopoietic cell transcript 1	mmu:15202	0.634239	1.55212	up	0.00937837	0.0307389	7.14337	7.35628	6.71413	6.4602	6.37028	6.48057
A_55_P2046245	Hes1	hairy and enhancer of split 1 (Drosophila)	mmu:15205	0.70984	1.63562	up	2.78323e-05	0.000772521	7.47307	7.23278	7.24942	6.47935	6.68495	6.66146
A_51_P429366	Hes6	hairy and enhancer of split 6 (Drosophila)	mmu:55927	-0.65786	0.633818	down	1.62869e-06	0.000215437	10.7351	10.6951	10.6884	11.3789	11.3846	11.3288
A_66_P133269	Hesx1	homeobox gene expressed in ES cells	mmu:15209	0.677878	1.59978	up	2.61499e-05	0.000746213	7.65304	7.69118	7.84695	7.21271	6.91082	7.03401
A_55_P2025730	Hif3a	Hypoxia inducible factor 3 alpha	mmu:53417	-0.796164	0.575878	down	0.00192604	0.0101379	3.78027	3.99386	4.2454	4.88795	4.95511	4.56496
A_51_P166023	Hip1	huntingtin interacting protein 1	mmu:215114	-0.616713	0.652155	down	3.16451e-06	0.000278093	5.86411	5.8267	5.97493	6.54106	6.48367	6.49115
A_55_P2084641	Hist1h2al	histone cluster 1, H2al	mmu:667728	0.637491	1.55562	up	0.00139428	0.00821779	4.97056	5.3854	5.06394	4.45191	4.34132	4.71419
A_55_P2036813	Hist3h2ba	histone cluster 3, H2ba	mmu:78303	-0.845813	0.556397	down	5.44119e-06	0.000354976	7.25662	7.529	7.54642	8.35153	8.29857	8.21938
A_55_P2058628	Hnrnpa3	Heterogeneous nuclear ribonucleoprotein A3	mmu:229279	-1.19964	0.435385	down	0.0181396	0.0496167	11.3412	10.6375	12.1293	12.9197	12.4758	12.3115
A_51_P465161	Hoga1	4-hydroxy-2-oxoglutarate aldolase 1	mmu:67432	-0.821092	0.566013	down	0.00504397	0.0197779	4.65926	4.4832	4.7618	6.03476	5.07972	5.25306
A_55_P2055142	Hormad2	HORMA domain containing 2	mmu:75828	-0.589531	0.664559	down	0.000145239	0.00194445	5.73586	5.70427	5.61423	6.37568	6.0914	6.35588
A_55_P1979768	Hoxa9	homeobox A9	mmu:15405	0.77281	1.70859	up	0.000749454	0.00542951	4.83965	5.50352	5.21672	4.26882	4.49977	4.47287
A_51_P485014	Hoxb1	homeobox B1	mmu:15407	0.68266	1.6051	up	7.59934e-05	0.00133649	6.50764	6.42074	6.61994	6.04501	5.75803	5.69731
A_51_P460643	Hoxb3	homeobox B3	mmu:15410	0.769657	1.70486	up	0.00256254	0.0123423	4.68032	4.36006	4.8351	4.2064	3.52481	3.8353
A_51_P436342	Hoxb5	homeobox B5	mmu:15413	-0.903017	0.534767	down	9.22769e-05	0.00147859	4.36377	4.40743	4.67654	5.63767	5.2189	5.30022
A_51_P305217	Hoxd1	homeobox D1	mmu:15429	1.59165	3.01395	up	0.00125671	0.00766122	5.70592	5.54614	4.40318	3.61889	3.45528	3.80611
A_52_P591310	Hoxd13	homeobox D13	mmu:15433	0.652859	1.57228	up	0.00294435	0.0135811	5.17054	4.75877	4.51382	4.26979	3.99647	4.21829
A_55_P2161595	Hpca	Neuron-specific calcium-binding protein hippocalcin	mmu:15444	-0.671415	0.62789	down	1.74143e-06	0.000220035	8.47652	8.30766	8.32618	8.99235	9.02706	9.10521
A_55_P2184254	Hrnr	hornerin	mmu:68723	0.743842	1.67463	up	0.000174285	0.0021783	6.62713	6.61144	6.35639	5.96171	5.65743	5.7443
A_51_P340747	Hspa1l	Inducible heat shock protein 70	mmu:15482	0.596258	1.51179	up	0.00338765	0.0149135	4.32404	4.66362	4.05458	3.77052	3.87571	3.60724
A_55_P2173737	Hspa4l	heat shock protein 4 like	mmu:18415	-0.614193	0.653295	down	1.21386e-05	0.000517931	7.6723	7.64589	7.85666	8.27648	8.41754	8.32342
A_51_P235726	Icam4	intercellular adhesion molecule 4, Landsteiner-Wiener blood group	mmu:78369	-0.600789	0.659393	down	8.53047e-05	0.00141462	6.44548	6.69036	6.56736	7.09919	7.13659	7.26979
A_51_P520966	Icosl	icos ligand	mmu:50723	-0.790657	0.578081	down	6.1369e-07	0.000147763	9.61814	9.60638	9.74704	10.524	10.398	10.4215
A_51_P380178	Id3	inhibitor of DNA binding 3	mmu:15903	0.761855	1.69567	up	6.45655e-07	0.000147763	10.5093	10.5653	10.7073	9.86121	9.81533	9.81969
A_55_P2021109	Ier5	immediate early response 5	mmu:15939	0.887812	1.85037	up	0.00223349	0.011186	6.21827	7.00008	6.91659	5.95219	5.69592	5.82339
A_52_P86693	Ifi27l1	interferon, alpha-inducible protein 27 like 1	mmu:52668	-0.676796	0.625553	down	1.06773e-05	0.000490366	8.09789	7.92481	8.1298	8.62659	8.78391	8.77239
A_52_P90363	Ifi27l2a	interferon, alpha-inducible protein 27 like 2A	mmu:76933	-0.72392	0.60545	down	1.18982e-05	0.000515046	6.65467	6.76837	6.72446	7.46784	7.383	7.46842
A_55_P2100954	Ifna12	interferon alpha 12	mmu:242519	0.705616	1.63084	up	0.000206538	0.00241726	6.32729	6.21595	5.9284	5.3087	5.58845	5.45763
A_55_P2085979	Igf1	insulin-like growth factor 1	mmu:16000	0.659749	1.57981	up	0.00165911	0.00920892	10.8324	10.9658	10.4633	9.86461	10.238	10.1796
A_52_P281702	Igfbp5	insulin-like growth factor binding protein 5	mmu:16011	-1.22566	0.427602	down	6.42162e-08	7.30053e-05	4.87963	4.7694	4.89216	5.97294	6.098	6.14722
A_66_P139546	Igfbp6	insulin-like growth factor binding protein 6	mmu:16012	-0.715531	0.608981	down	0.00089978	0.00613169	5.46684	5.5369	5.42123	6.31178	6.0189	6.24087
A_55_P2376423	Igkv4-72	immunoglobulin kappa chain variable 4-72		0.707581	1.63306	up	0.00133538	0.00799122	8.05099	8.40479	7.8116	7.18074	7.36759	7.5963
A_55_P2059864	Igsf1	immunoglobulin superfamily, member 1	mmu:209268	-0.637535	0.64281	down	0.00282047	0.0132032	6.08724	6.11484	6.09668	6.58563	6.59659	7.02915
A_52_P305230	Igsf21	immunoglobulin superfamily, member 21	mmu:230868	-0.589483	0.664581	down	3.55538e-07	0.000107124	9.01363	9.00938	8.96822	9.60054	9.55275	9.60638
A_55_P1970062	Igsf9b	immunoglobulin superfamily, member 9B	mmu:235086	0.832832	1.78118	up	0.000316267	0.00314497	8.60806	8.71513	8.18567	7.55627	7.71927	7.73484
A_51_P112355	Igtp	interferon gamma induced GTPase	mmu:16145	-0.657279	0.634073	down	2.61907e-06	0.000256821	7.67459	7.6497	7.72052	8.3892	8.27525	8.35219
A_55_P1970489	Il12rb2	interleukin 12 receptor, beta 2	mmu:16162	0.626697	1.54403	up	0.000364552	0.00344695	6.10256	6.11358	6.10385	5.41869	5.39927	5.62194
A_51_P215849	Il17b	interleukin 17B	mmu:56069	-0.64748	0.638395	down	0.011318	0.0351742	5.73501	5.53369	5.58055	6.1511	6.66123	5.97937
A_55_P2068892	Il6ra	interleukin 6 receptor, alpha	mmu:16194	0.904644	1.87208	up	4.74624e-07	0.000131022	8.11854	8.1173	8.02421	7.11726	7.2811	7.14776
A_55_P2104425	Inadl	InaD-like (Drosophila)	mmu:12695	-0.779142	0.582713	down	0.00224016	0.0112026	4.6134	4.43512	4.58839	5.76593	4.98711	5.2213
A_52_P320279	Inca1	inhibitor of CDK, cyclin A1 interacting protein 1	mmu:103844	-0.73455	0.601006	down	3.42859e-06	0.000286813	5.42628	5.33644	5.49796	6.06787	6.26183	6.13464
A_52_P401484	Inha	inhibin alpha	mmu:16322	-0.655374	0.634911	down	0.000452443	0.00392627	5.90444	5.97092	5.70274	6.52581	6.62817	6.39024
A_55_P1977943	Insm1	insulinoma-associated 1	mmu:53626	-1.31947	0.400682	down	6.32851e-08	7.30053e-05	7.66397	7.56388	7.79985	8.96561	9.11461	8.90589
A_51_P115655	Iqcd	IQ motif containing D	mmu:75732	0.649371	1.56848	up	3.34955e-05	0.000849836	11.5866	11.5377	11.2723	10.7975	10.8263	10.8247
A_52_P354823	Irf8	interferon regulatory factor 8	mmu:15900	-0.729015	0.603316	down	7.54878e-05	0.00133414	5.52844	5.33742	5.35438	6.04265	6.26595	6.09868
A_55_P2137611	Irgm2	immunity-related GTPase family M member 2	mmu:54396	-0.734038	0.601219	down	0.000328109	0.00321365	6.15828	6.4401	6.4757	6.98096	7.12507	7.17016
A_55_P1974421	Itga3	integrin alpha 3	mmu:16400	-0.760095	0.590458	down	4.58892e-05	0.00101255	7.15658	6.84448	7.0573	7.8236	7.61573	7.89931
A_55_P2247021	Izumo2	IZUMO family member 2	mmu:75510	-0.628207	0.64698	down	3.23407e-06	0.000280253	7.23083	7.34912	7.34406	7.91306	7.95882	7.93675
A_55_P1962675	Jhdm1d	jumonji C domain-containing histone demethylase 1 homolog D (S. cerevisiae)	mmu:338523	-0.782601	0.581318	down	0.00711181	0.0252404	4.74196	3.93184	4.59172	4.89663	5.35014	5.36655
A_52_P373694	Jph4	junctophilin 4	mmu:319984	-0.653177	0.635878	down	0.000230476	0.00259804	5.99618	6.11107	6.37484	6.77546	6.73595	6.9302
A_55_P2011106	Junb	Jun-B oncogene	mmu:16477	-1.05219	0.482234	down	8.40194e-07	0.000158062	4.33725	4.39899	4.47259	5.62737	5.40138	5.33667
A_55_P2142878	K230010J24Rik	RIKEN cDNA K230010J24 gene	mmu:432964	0.766905	1.70162	up	7.25225e-05	0.00129983	5.71304	5.78608	5.34309	4.75156	4.8914	4.89854
A_51_P441387	Kansl1l	1110028C15Rik protein	mmu:68691	-0.681757	0.623406	down	0.0121866	0.0371148	3.61063	3.54742	4.32576	4.63588	4.66634	4.22685
A_55_P2047788	Katnal1	katanin p60 subunit A-like 1	mmu:231912	-0.698346	0.616279	down	0.00437046	0.0178623	6.61007	6.42165	7.21856	7.44334	7.58278	7.31919
A_55_P2177273	Kcna6	potassium voltage-gated channel, shaker-related, subfamily, member 6	mmu:16494	0.741608	1.67204	up	4.58485e-05	0.00101253	9.84555	9.75611	9.47694	8.87093	8.93741	9.04544
A_55_P2090142	Kcna7	potassium voltage-gated channel, shaker-related subfamily, member 7	mmu:16495	0.637905	1.55607	up	4.85943e-05	0.00104539	8.855	8.84432	8.53104	8.06473	8.11249	8.13942
A_55_P2130129	Kcnab1	potassium voltage-gated channel, shaker-related subfamily, beta member 1	mmu:16497	0.909746	1.87871	up	0.00326171	0.0145687	5.6795	4.98579	4.96344	4.45844	4.01431	4.42674
A_55_P2055189	Kcng1	Potassium voltage-gated channel subfamily G member 1	mmu:241794	-0.59512	0.66199	down	0.000241606	0.00266323	7.18022	7.46551	7.50852	7.90753	8.1109	7.92118
A_55_P2156006	Kcnk15	Protein Kcnk15	mmu:241769	0.651077	1.57034	up	0.00195849	0.0102595	5.36963	5.80676	5.26633	4.83319	4.95267	4.70363
A_51_P389636	Kcnn4	potassium intermediate/small conductance calcium-activated channel, subfamily N, member 4	mmu:16534	-0.617272	0.651902	down	0.000379361	0.00353564	4.78102	4.37808	4.52634	5.23865	5.0823	5.21631
A_55_P2408415	Kcnq1ot1	KCNQ1 overlapping transcript 1		1.02823	2.03952	up	0.00316062	0.0142399	9.42595	10.0746	9.27072	8.41294	8.49682	8.77679
A_55_P1961730	Kcnt2	potassium channel, subfamily T, member 2	mmu:240776	-0.631532	0.645491	down	0.0100486	0.0322309	4.64109	4.47438	4.59725	4.82496	5.37433	5.40801
A_55_P2094469	Kdr	kinase insert domain protein receptor	mmu:16542	0.644183	1.56285	up	0.00155869	0.00884803	13.0218	13.1205	12.5562	12.1739	12.3237	12.2683
A_51_P512306	Kirrel2	Putative uncharacterized protein	mmu:243911	-0.704876	0.613495	down	0.000162737	0.00208091	8.4635	8.14878	8.4416	9.09334	9.12962	8.94555
A_55_P2133027	Kirrel3	kin of IRRE like 3 (Drosophila)	mmu:67703	0.707183	1.63261	up	5.49263e-05	0.00112169	7.29803	7.43637	7.22705	6.41893	6.70406	6.7169
A_55_P2069765	Kiss1	KiSS-1 metastasis-suppressor	mmu:280287	0.836567	1.7858	up	8.67119e-05	0.00142539	5.92644	6.12337	6.00518	5.26959	5.02106	5.25464
A_55_P1967829	Klc3	kinesin light chain 3	mmu:232943	-0.679686	0.624301	down	0.000168743	0.00212894	5.23651	5.31819	5.28592	5.78632	5.97464	6.11871
A_51_P271068	Klf17	Kruppel-like factor 17	mmu:75753	-0.602605	0.658564	down	1.84434e-05	0.000637622	6.09771	6.01914	6.02783	6.75952	6.52839	6.66459
A_55_P2040996	Klf7	Krueppel-like factor 7	mmu:93691	-0.730293	0.602782	down	4.71838e-07	0.000131022	9.67348	9.78408	9.78408	10.5173	10.524	10.3912
A_55_P1962284	Klhl24	kelch-like 24	mmu:75785	-0.864145	0.549372	down	3.81009e-06	0.000306218	5.1478	5.05229	5.30852	6.1271	6.06452	5.90942
A_55_P1977066	Klk4	kallikrein related-peptidase 4 (prostase, enamel matrix, prostate)	mmu:56640	0.638578	1.55679	up	0.000225628	0.00256004	5.34497	4.96918	5.11578	4.61987	4.53954	4.35479
A_51_P506417	Krt14	keratin 14	mmu:16664	0.878583	1.83857	up	2.70694e-06	0.00026149	8.28958	8.00671	7.98168	7.1971	7.25275	7.19237
A_51_P186856	Krt5	keratin 5	mmu:110308	0.717462	1.64429	up	0.000413065	0.00371747	5.67654	5.52964	5.5592	4.62189	4.9289	5.0622
A_55_P1973970	Krt73	keratin 73	mmu:223915	0.636036	1.55405	up	9.39896e-06	0.000460821	9.96647	9.90956	9.72902	9.20209	9.19239	9.30246
A_55_P2145617	Krt80	keratin 80	mmu:74127	0.624736	1.54193	up	0.0148471	0.0430101	6.34206	6.60495	5.73701	5.65128	5.55119	5.60734
A_55_P2086329	Krt85	keratin 85	mmu:53622	0.632276	1.55001	up	1.70425e-05	0.000615689	8.8554	8.91023	8.64794	8.15763	8.18152	8.17759
A_55_P2060667	Krt9	keratin 9	mmu:107656	0.713615	1.63991	up	1.18697e-05	0.000515046	6.26713	6.18577	5.99983	5.39385	5.49645	5.4216
A_55_P2131865	Krtap10-10	keratin associated protein 10-10	mmu:544710	0.780704	1.71797	up	4.12143e-05	0.000953558	10.5858	10.6483	10.2503	9.68734	9.76159	9.69332
A_55_P2134938	Krtap10-4	keratin associated protein 10-4	mmu:100191037	0.696688	1.62078	up	0.000452502	0.00392627	7.26902	7.23132	6.84069	6.22134	6.47255	6.55708
A_55_P2065751	Krtap19-5	keratin associated protein 19-5	mmu:16704	1.04103	2.05769	up	0.00222771	0.0111702	9.87733	10.8145	9.77785	9.14024	9.1927	9.01363
A_55_P2070940	Krtap20-2	keratin associated protein 20-2	mmu:622935	0.733563	1.66274	up	9.93989e-06	0.000473535	10.1204	9.86843	9.82493	9.13267	9.23921	9.24121
A_51_P136680	Krtap31-1	keratin associated protein 31-1	mmu:70831	0.717658	1.64451	up	0.00137335	0.00813029	4.24872	4.3208	4.61439	3.47225	3.65464	3.90405
A_55_P2047778	Krtap4-8	Protein Krtap4-8	mmu:665992	0.655876	1.57557	up	1.57326e-05	0.000598144	12.0136	11.821	11.6944	11.1781	11.2147	11.1686
A_66_P101703	Krtap5-5	keratin associated protein 5-5	mmu:114666	0.610778	1.52708	up	1.02785e-05	0.000481746	8.72039	8.63641	8.54489	7.96836	8.13075	7.97025
A_55_P2155236	Ksr2	Kinase suppressor of ras 2	mmu:333050	0.79236	1.73191	up	3.19459e-07	0.000101416	5.39006	5.41623	5.43753	4.61476	4.71358	4.5384
A_55_P2054536	Layn	Layn protein	mmu:244864	0.814319	1.75847	up	1.35495e-05	0.000547086	5.99724	6.03476	5.8626	4.95054	5.29539	5.20571
A_55_P2051741	Lbx1	ladybird homeobox homolog 1 (Drosophila)	mmu:16814	0.686278	1.60913	up	0.000190198	0.00230207	5.48262	5.78786	5.44539	4.90444	4.76896	4.98364
A_66_P111426	Lce1a2	late cornified envelope 1A2	mmu:73722	0.759698	1.69314	up	6.43888e-06	0.000373678	9.12547	8.99732	8.80821	8.25883	8.16143	8.23165
A_66_P101938	Lce1k	late cornified envelope 1K		0.594539	1.50999	up	0.00876289	0.0292062	4.40483	4.58592	4.02101	4.10031	3.60549	3.52234
A_55_P2154580	Lcmt2	Leucine carboxyl methyltransferase 2	mmu:329504	-0.900218	0.535806	down	0.000295396	0.00301537	4.55911	4.20813	4.61131	5.19808	5.51607	5.36504
A_55_P1964509	Lcn12	lipocalin 12	mmu:77701	0.588751	1.50394	up	9.24646e-05	0.00148066	9.91591	9.93497	9.64308	9.18184	9.28209	9.26377
A_52_P56751	Lcp1	lymphocyte cytosolic protein 1	mmu:18826	0.82666	1.77357	up	0.000765274	0.00549789	5.28944	4.96746	5.31946	4.38891	4.69337	4.0141
A_55_P2018697	Ldhd	lactate dehydrogenase D	mmu:52815	-0.724182	0.60534	down	0.00645881	0.0236225	4.73367	4.58216	4.93546	5.49984	5.27311	5.65089
A_51_P420400	Lef1	lymphoid enhancer binding factor 1	mmu:16842	-0.895658	0.537502	down	9.52311e-08	7.59553e-05	10.6094	10.6151	10.6457	11.5001	11.6188	11.4382
A_55_P2177910	Lepr	Leptin receptor	mmu:16847	0.963261	1.94971	up	0.000198609	0.00236145	9.87428	10.1706	9.48432	8.8388	8.99173	8.80885
A_55_P2179413	Lgals3bp	lectin, galactoside-binding, soluble, 3 binding protein	mmu:19039	0.702599	1.62743	up	0.000397477	0.00363512	7.72918	8.11908	7.56521	7.08759	7.1175	7.10057
A_55_P2070079	Lgals9	Galectin-9	mmu:16859	-0.668593	0.62912	down	1.0935e-06	0.000172495	6.99118	6.83621	6.89055	7.54575	7.52963	7.64835
A_51_P505868	Lhfp	lipoma HMGIC fusion partner	mmu:108927	-0.96114	0.513651	down	0.000485699	0.00412621	4.27157	3.74057	4.46832	5.17675	5.08988	5.09724
A_51_P271425	Lhfpl4	lipoma HMGIC fusion partner-like protein 4	mmu:269788	0.620814	1.53774	up	0.00489652	0.0193589	10.5795	11.0469	10.3144	9.9788	10.1338	9.96573
A_55_P2159264	Lifr	leukemia inhibitory factor receptor	mmu:16880	-0.849517	0.55497	down	2.97137e-06	0.000272433	7.41127	7.19421	7.48978	8.14306	8.2603	8.24044
A_51_P325223	Lin7b	lin-7 homolog B (C. elegans)	mmu:22342	-0.656995	0.634198	down	7.54865e-05	0.00133414	6.29199	6.4184	6.59362	7.11808	7.01176	7.14516
A_55_P1991001	Lman1l	lectin, mannose-binding 1 like	mmu:235416	0.81507	1.75938	up	1.96017e-05	0.000647809	6.93576	6.95719	6.65798	6.14514	6.06929	5.89128
A_55_P1985273	Lmcd1	LIM and cysteine-rich domains 1	mmu:30937	0.598005	1.51362	up	0.000141094	0.00190807	11.4826	11.2711	11.0993	10.6355	10.7658	10.6577
A_55_P2146297	Lmx1b	LIM homeobox transcription factor 1 beta	mmu:16917	0.653422	1.57289	up	0.000345859	0.00331589	5.90517	6.33023	6.1526	5.61499	5.35064	5.46211
A_55_P2268945	LOC100038759			0.771419	1.70695	up	0.00336597	0.014849	4.12016	4.40794	4.52165	3.61626	3.15601	3.96322
A_66_P118165	LOC100038935			0.657686	1.57755	up	0.00376432	0.0160004	9.42781	9.54087	8.82336	8.59904	8.53648	8.68346
A_55_P2041150	LOC100038979			0.755256	1.68793	up	9.70412e-06	0.000470335	7.78505	8.10251	7.88366	7.24736	7.10745	7.15065
A_55_P1972001	LOC100039183			0.819592	1.76491	up	3.99119e-06	0.000309037	5.82228	5.93931	5.75898	5.00574	5.02957	5.02648
A_55_P2138739	LOC100039570			0.941326	1.92029	up	1.53261e-05	0.000592445	9.40537	9.66808	9.67923	8.42919	8.78147	8.71803
A_55_P2053281	LOC100040347			0.946817	1.92762	up	7.75573e-08	7.59553e-05	10.8826	10.9683	10.9177	10.0622	9.93219	9.93379
A_55_P2155843	LOC100041609			0.921816	1.8945	up	1.2201e-07	7.59553e-05	7.53884	7.67703	7.66115	6.66404	6.68261	6.76493
A_55_P2364755	LOC100041777			0.743734	1.6745	up	3.45082e-05	0.000867727	5.62126	5.68834	5.52799	4.70892	4.88883	5.00865
A_55_P2034315	LOC100043728	uncharacterized LOC100043728		0.753001	1.68529	up	0.001173	0.00732681	6.18947	6.38074	5.99618	5.36226	5.50678	5.43835
A_55_P1987847	LOC100043999			1.01543	2.0215	up	2.98076e-07	9.95502e-05	8.82529	8.9184	9.03629	7.81443	7.9473	7.97195
A_55_P2038627	LOC100044016			1.41401	2.66477	up	0.000156375	0.00202899	4.95101	5.27641	5.13133	4.03998	3.14334	3.93341
A_55_P2010134	LOC100044394			0.682421	1.60483	up	1.4585e-05	0.00057322	11.8578	11.7202	11.5408	11.0502	10.963	11.0584
A_55_P2062084	LOC100044403			0.752984	1.68527	up	1.85671e-07	8.57359e-05	13.0977	13.221	13.149	12.4611	12.3563	12.3914
A_55_P1962004	LOC100044473			0.88762	1.85012	up	0.00127274	0.00771637	6.09819	6.45673	6.47621	5.0393	5.73039	5.59858
A_55_P2037565	LOC100044502			-0.68738	0.620981	down	0.000753336	0.00544469	3.5092	3.65709	4.11982	4.42543	4.49362	4.42921
A_66_P115080	LOC100044611			0.710365	1.63622	up	0.000453407	0.0039317	8.00692	7.55267	7.5398	6.90606	7.13684	6.9254
A_55_P1967025	LOC100044696			0.866685	1.82347	up	0.000170241	0.00214252	8.88335	8.79221	8.48729	7.58017	8.0238	7.95882
A_55_P2114143	LOC100044698			-0.593398	0.66278	down	0.00246201	0.0119877	3.64559	4.28584	3.90405	4.47405	4.52534	4.61629
A_55_P2048473	LOC100044747			0.644662	1.56337	up	0.000139525	0.00189463	6.5881	6.92481	6.93929	6.25164	6.10931	6.15727
A_55_P1967095	LOC100044816			0.691224	1.61465	up	0.00847567	0.0285108	5.37533	6.05185	5.83711	4.74936	5.00535	5.43591
A_55_P1978258	LOC100044865			1.04163	2.05855	up	4.50494e-05	0.000999418	6.11401	6.3017	5.92256	5.16117	5.24422	4.808
A_55_P2183518	LOC100044930			0.675454	1.5971	up	0.00189672	0.0100419	8.05879	8.54761	8.57976	7.6874	7.8689	7.60349
A_55_P1995103	LOC100044989			0.96436	1.9512	up	0.00118586	0.00736186	4.76728	5.31692	5.07912	4.18208	3.70958	4.37858
A_55_P1957843	LOC100045003			0.826769	1.77371	up	3.41874e-05	0.000862222	5.49159	5.70448	5.57039	4.95101	4.70659	4.62856
A_55_P2016064	LOC100045064			0.680383	1.60257	up	1.20782e-05	0.000516415	7.93758	7.89887	7.68912	7.07308	7.1647	7.24664
A_55_P2020035	LOC100045113			-1.0421	0.485619	down	0.000935907	0.00628982	11.1802	11.007	11.7298	12.4777	11.9629	12.6027
A_55_P2027337	LOC100045145			0.596629	1.51218	up	0.00439253	0.017915	12.8537	13.0796	12.4107	12.1256	12.3105	12.118
A_55_P1952202	LOC100045336			0.675729	1.5974	up	1.07066e-05	0.000490824	8.77135	8.92455	8.63735	8.07266	8.14951	8.08389
A_55_P2108813	LOC100045357			-0.706562	0.612779	down	5.30442e-06	0.00035396	4.31694	4.42655	4.33392	4.9576	5.14699	5.0925
A_66_P124776	LOC100045489			0.62787	1.54528	up	0.000278635	0.00291453	9.04759	9.19746	8.75724	8.274	8.44679	8.39788
A_66_P127495	LOC100045523			0.681899	1.60425	up	3.2997e-06	0.000281216	6.77363	7.01412	6.82812	6.17781	6.19118	6.20119
A_55_P2067400	LOC100045674			0.604587	1.52054	up	0.00480561	0.0191208	6.04728	6.45719	6.30587	5.55668	5.55548	5.88441
A_55_P2089753	LOC100045878			0.911993	1.88164	up	0.000281414	0.00292673	5.01534	5.42372	4.76709	4.12517	4.14023	4.20478
A_55_P2031898	LOC100045902			0.722116	1.6496	up	0.000328716	0.00321486	12.2365	12.6477	12.2052	11.5262	11.7666	11.6302
A_55_P1960068	LOC100045919			0.704821	1.62994	up	0.00021174	0.00245327	6.72935	7.17177	6.7321	6.1258	6.15279	6.24017
A_55_P2124188	LOC100046061			0.79951	1.74051	up	2.27174e-05	0.000697094	6.09647	5.8375	6.24489	5.22223	5.21314	5.34497
A_52_P151227	LOC100046158			1.31779	2.49284	up	0.000597857	0.0046849	4.83046	5.91831	5.11774	3.81023	3.85593	4.24697
A_55_P2069579	LOC100046200			0.681428	1.60373	up	0.00404849	0.0169111	7.2634	7.72191	7.399	6.90874	6.99632	6.43496
A_55_P2068104	LOC100046225			1.23059	2.34662	up	0.000980769	0.00650146	12.1337	13.039	12.2225	11.1011	11.5741	11.0283
A_55_P1967708	LOC100046301			0.633316	1.55113	up	6.74145e-05	0.00124703	9.05895	9.31816	8.9425	8.45003	8.50727	8.46236
A_55_P1982449	LOC100046362			0.702683	1.62753	up	0.00336303	0.0148437	6.46392	5.75698	5.74901	5.28763	5.37909	5.19515
A_55_P2076524	LOC100046441			0.759157	1.6925	up	0.000412766	0.00371747	11.1921	11.386	10.8126	10.273	10.4671	10.3732
A_55_P2041184	LOC100046475			0.865066	1.82142	up	3.13672e-06	0.000278093	10.2607	10.1342	10.0043	9.35092	9.12501	9.32801
A_55_P2144296	LOC100046658			0.947458	1.92847	up	0.000179065	0.002213	9.11266	8.79298	8.4179	7.84206	7.7908	7.8483
A_55_P2092884	LOC100046771			0.66886	1.58982	up	0.000204418	0.00240352	8.75149	8.93634	8.45554	8.10637	8.06893	7.96149
A_55_P2064412	LOC100046810			0.985284	1.9797	up	2.57711e-05	0.000743738	9.92659	9.50779	9.40157	8.68284	8.63339	8.56386
A_55_P2182921	LOC100046976			0.847438	1.7993	up	1.38324e-05	0.000553792	10.3437	10.0196	10.0217	9.27007	9.26589	9.3068
A_55_P2168321	LOC100047006			0.720332	1.64756	up	0.00554368	0.0211397	8.273	7.44855	7.74882	7.2491	6.91198	7.14829
A_55_P1965664	LOC100047149			0.613563	1.53003	up	0.00319277	0.0143466	6.72278	7.12037	6.77632	6.1381	6.58606	6.05462
A_55_P2044054	LOC100047189			-0.672518	0.627411	down	0.00966452	0.0313554	4.93379	5.17767	5.27346	5.82252	5.75994	5.82001
A_55_P2071472	LOC100047421			-0.608783	0.65575	down	0.00744813	0.0260515	4.57693	5.16562	4.98161	5.82131	5.4361	5.2931
A_55_P2027900	LOC100047443			1.35139	2.55157	up	0.000122105	0.00174219	5.18461	5.21509	5.35237	3.71203	3.71801	4.26787
A_55_P2109107	LOC100047444			0.723266	1.65092	up	0.00750078	0.0261495	5.59383	5.45034	5.40605	5.1455	4.22029	4.91463
A_55_P2039354	LOC100047464			0.649793	1.56894	up	0.000721744	0.00530693	5.64476	6.11621	6.06214	5.14503	5.41623	5.31247
A_52_P1076124	LOC100047469			-0.861527	0.55037	down	2.30937e-07	9.17252e-05	5.62836	5.54977	5.54832	6.3601	6.47999	6.47094
A_55_P2085391	LOC100047590			0.940193	1.91878	up	0.00549865	0.0210378	4.49767	4.1429	5.02393	3.39078	3.97913	3.474
A_55_P2007660	LOC100047596			0.645375	1.56415	up	0.000201348	0.00238286	5.73752	5.8152	5.45941	5.04134	4.98282	5.05184
A_52_P763938	LOC100047597			-0.769092	0.586787	down	2.21727e-06	0.000240245	4.35504	4.31833	4.38808	5.15416	5.08873	5.12584
A_55_P2044005	LOC100047625			0.591352	1.50666	up	0.00605199	0.0225148	10.6558	10.7052	10.4151	9.92633	9.99669	10.0791
A_55_P2059591	LOC100047925			0.685781	1.60857	up	0.000222726	0.00253827	4.5355	4.9051	4.51663	3.96227	3.97379	3.96382
A_55_P2126890	LOC100047930			0.624755	1.54195	up	0.000117165	0.00169456	9.35262	9.48666	9.19104	8.68519	8.78768	8.68319
A_55_P2004205	LOC100048080			1.23351	2.35139	up	0.00145808	0.00846806	4.45121	5.21822	5.16412	3.84812	3.89108	3.39382
A_55_P2020636	LOC100048157			0.738138	1.66802	up	3.59626e-05	0.00088674	4.42021	4.80522	4.75937	3.93581	3.91607	3.91852
A_52_P138110	LOC100048251			0.624209	1.54137	up	0.000111178	0.00164162	8.54413	8.58022	8.20181	7.78203	7.82944	7.84206
A_55_P1970715	LOC100048332			0.641388	1.55983	up	0.00196701	0.0102918	5.51772	5.59154	5.37993	4.47768	5.06812	5.01922
A_55_P2114034	LOC100048414			0.83027	1.77802	up	0.0012421	0.00760133	8.3321	8.97265	8.19891	7.58278	7.72722	7.70285
A_55_P2008234	LOC100048515			0.760502	1.69408	up	0.011593	0.0357576	7.73559	7.07165	7.12479	6.5254	6.57777	6.54735
A_55_P2092745	LOC100048531			0.615844	1.53245	up	2.45957e-05	0.000724174	6.98338	7.08167	7.15558	6.49065	6.40433	6.47811
A_55_P2027212	LOC100048568			0.700184	1.62471	up	1.62667e-05	0.00060933	10.1301	9.9284	9.88166	9.28239	9.38596	9.17127
A_55_P2057168	LOC100048601			-0.955532	0.515651	down	2.33348e-05	0.000701808	4.74913	4.63757	5.00618	5.6706	5.72176	5.86712
A_55_P1957911	LOC100048691			0.656724	1.5765	up	9.44619e-06	0.000461501	8.89765	8.7847	8.65805	8.03205	8.20924	8.12893
A_55_P2044314	LOC100048731			0.803423	1.74524	up	9.40375e-05	0.00148549	5.81482	6.03584	5.72296	5.206	4.82228	5.13506
A_55_P2168599	LOC100048827			0.703766	1.62875	up	0.000160725	0.00206524	7.39464	7.5146	7.08218	6.56476	6.65105	6.6643
A_55_P1988260	LOC100048847			0.592323	1.50767	up	0.00439837	0.0179331	13.6639	13.8117	13.1485	12.8683	12.9883	12.9905
A_55_P2259120	LOC100303645			-0.622442	0.64957	down	8.78006e-07	0.000162764	10.3158	10.2248	10.2625	10.9049	10.8165	10.9491
A_55_P1954768	LOC432569	ubiquitin-60S ribosomal protein L40-like		0.643774	1.56241	up	0.000575087	0.00457401	10.6812	10.3371	10.1483	9.80694	9.73115	9.69722
A_55_P2093749	LOC544818			-0.593898	0.66255	down	6.21535e-05	0.00118864	9.63865	9.77584	9.94767	10.341	10.4564	10.3464
A_55_P2344463	LOC553089	uncharacterized LOC553089		0.591264	1.50657	up	0.000136701	0.00186555	6.49645	6.63412	6.80545	5.97633	6.02279	6.16311
A_55_P1981554	LOC630152			1.03572	2.05014	up	8.55832e-05	0.001416	5.69686	5.73675	5.34183	4.63938	4.61196	4.41694
A_55_P2070711	LOC630296			0.619478	1.53632	up	0.0163051	0.0460162	4.89404	5.25329	4.57858	4.26735	4.11496	4.48516
A_55_P1968600	LOC630442			0.621852	1.53885	up	1.78048e-05	0.00062955	8.69669	8.71487	8.57413	8.14033	7.90672	8.07309
A_55_P2131328	LOC630474			-0.787926	0.579176	down	0.00935605	0.0306878	3.80682	3.72289	3.78201	4.54449	4.46624	4.66477
A_55_P1958932	LOC632165			0.630122	1.5477	up	0.000173119	0.00216907	5.90189	6.00557	5.73734	5.16652	5.20616	5.38176
A_55_P2048660	LOC633654			0.695642	1.6196	up	5.1826e-05	0.00108258	14.6373	14.5831	14.2591	13.7761	13.7528	13.8637
A_66_P108474	LOC633832			1.38413	2.61015	up	4.24383e-05	0.000967892	9.72274	8.90589	9.05649	7.86177	7.79844	7.87251
A_55_P2146789	LOC634049			0.849009	1.80126	up	6.42946e-05	0.00120955	6.03896	6.17894	5.78786	4.97345	5.19682	5.28846
A_55_P2129407	LOC634091			0.918379	1.88999	up	2.79531e-05	0.000773178	8.47964	8.69505	8.71336	7.48924	7.8054	7.83827
A_55_P2002954	LOC634916			0.82101	1.76664	up	3.35645e-05	0.000850737	5.02957	4.9906	4.94103	4.16771	4.36906	3.96141
A_55_P2103703	LOC635091			0.613307	1.52976	up	0.00137012	0.00812065	4.46624	4.2329	4.18247	3.7425	3.51932	3.77986
A_55_P2086475	LOC635259	elongation factor 1-gamma-like		0.606606	1.52267	up	7.27214e-06	0.00040063	14.7945	14.731	14.5927	14.074	14.1832	14.0411
A_55_P2130834	LOC635419			1.41736	2.67097	up	0.000466084	0.00400715	7.26507	6.09469	6.2901	5.06953	5.11556	5.21268
A_55_P2120303	LOC638034			0.938186	1.91612	up	1.99968e-05	0.00065053	9.56583	9.58432	9.15194	8.50163	8.54896	8.43693
A_55_P2097908	LOC640502			-0.774861	0.584445	down	0.000312972	0.00312935	3.65009	4.09407	4.23814	4.79303	4.83582	4.67803
A_55_P2183572	LOC640526			1.11695	2.16888	up	0.00404531	0.0169034	4.36457	5.45203	4.76774	3.43102	3.59981	4.20264
A_55_P2059961	LOC641065			0.818734	1.76386	up	0.000581452	0.00460322	6.69263	7.29924	7.04926	6.21162	6.25931	6.11401
A_55_P2260052	LOC654469			0.803271	1.74505	up	6.46638e-06	0.000373678	10.6082	10.3152	10.3195	9.67985	9.55531	9.59784
A_55_P1970484	LOC670356			0.638836	1.55707	up	0.00411929	0.0171224	10.032	9.95787	9.61402	9.23868	9.24241	9.2063
A_55_P2099760	LOC674157			0.943398	1.92305	up	1.14283e-05	0.000506686	11.4508	11.0257	11.0795	10.2471	10.2317	10.2471
A_55_P2056221	LOC674345			0.748597	1.68016	up	0.00477877	0.0190468	6.36036	5.49707	5.56387	5.09977	5.04854	5.02721
A_55_P2002585	LOC674914	40S ribosomal protein SA-like		0.909708	1.87867	up	2.66503e-05	0.000754751	10.2452	9.77785	9.82268	8.9995	9.04656	9.07051
A_55_P2098727	LOC674921			0.675935	1.59763	up	0.000196634	0.00235229	6.50198	6.90897	6.56891	6.12662	5.93121	5.89423
A_52_P430322	LOC675747			0.801846	1.74333	up	0.00133279	0.00798323	4.73533	5.42674	5.38605	4.47822	4.20941	4.45495
A_55_P2111628	LOC676212			0.628735	1.54621	up	2.84238e-05	0.000778075	4.23455	4.45876	4.42543	3.65084	3.86395	3.71775
A_55_P2050173	LOC676534			0.621166	1.53812	up	2.60214e-05	0.000745899	7.73857	7.87838	7.74127	7.05152	7.32337	7.11984
A_55_P2135031	LOC676811			1.49458	2.81782	up	6.49254e-05	0.00121752	10.6696	9.79403	9.83873	8.62077	8.52843	8.66946
A_55_P2131379	LOC677262			0.613682	1.53016	up	9.44035e-05	0.00148917	13.6244	13.2845	13.3037	12.7543	12.8287	12.7886
A_55_P1968085	LOC677308	pyrin domain-containing protein 3-like		0.621599	1.53858	up	0.00149385	0.00861083	9.17637	9.58663	9.63865	8.75003	8.92072	8.86611
A_55_P2162875	LOC677430			0.589133	1.50434	up	0.000164919	0.00209947	10.2962	10.3343	9.98133	9.59017	9.62662	9.62764
A_55_P2018307	LOC677576			0.838307	1.78795	up	0.00102454	0.00669248	10.9942	11.4947	10.7152	10.1455	10.2083	10.3354
A_55_P2035976	LOC677608			0.726431	1.65454	up	1.24969e-05	0.000525468	7.06397	6.93972	6.95532	6.23573	6.28326	6.26072
A_55_P2025383	Loxhd1	lipoxygenase homology domains 1	mmu:240411	0.59655	1.5121	up	0.000178773	0.00221154	7.244	7.52526	7.26702	6.76144	6.86031	6.62488
A_52_P151278	Lrch4	leucine-rich repeats and calponin homology (CH) domain containing 4	mmu:231798	-0.638942	0.642184	down	0.000350999	0.00334747	7.24664	7.02124	7.39822	7.81653	7.9179	7.84849
A_51_P346938	Lrg1	leucine-rich alpha-2-glycoprotein 1	mmu:76905	1.22094	2.33099	up	8.20548e-06	0.000426407	5.63045	5.78942	5.64924	4.57499	4.67445	4.15684
A_52_P285470	Lrp2	Low-density lipoprotein receptor-related protein 2	mmu:14725	-0.845684	0.556447	down	3.09086e-08	5.60705e-05	10.5791	10.5463	10.6151	11.4361	11.4117	11.4297
A_52_P185014	Lrrc3	leucine rich repeat containing 3	mmu:237387	-0.59125	0.663768	down	0.00301144	0.013783	4.6018	4.68124	4.34707	5.01417	5.17856	5.21113
A_55_P2064701	Lrrc31	leucine rich repeat containing 31		0.897219	1.86247	up	1.71226e-08	3.95329e-05	8.2226	8.22638	8.25962	7.27405	7.37319	7.3697
A_51_P401024	Lrrc34	Lrrc34 protein	mmu:71827	0.72493	1.65282	up	9.97784e-07	0.000168771	10.945	10.7869	10.9878	10.1764	10.169	10.1995
A_51_P446106	Lrrc38	Leucine-rich repeat-containing protein 38	mmu:242735	0.777627	1.71431	up	1.19547e-05	0.000515046	8.70182	8.98318	8.67786	7.95223	8.03745	8.04031
A_55_P2176080	Lrrc4	leucine rich repeat containing 4	mmu:192198	-0.718826	0.607592	down	0.0140503	0.0412908	4.69058	4.0951	4.99582	5.45478	5.23112	5.25207
A_55_P2125982	Lrrc4b	leucine rich repeat containing 4B	mmu:272381	-0.833204	0.561282	down	0.0161119	0.0456027	5.12545	4.38353	4.99074	5.73192	5.73372	5.53369
A_51_P412966	Lrrn1	leucine rich repeat protein 1, neuronal	mmu:16979	-0.808516	0.570969	down	3.26824e-05	0.000835921	5.26229	5.16247	5.50398	6.07135	6.24108	6.04186
A_52_P460836	Lrrn4	leucine rich repeat neuronal 4	mmu:320974	-0.649369	0.637559	down	0.00537258	0.0206956	6.73146	6.98591	7.29723	8.00637	7.41181	7.54453
A_55_P2044953	Lst1	leukocyte specific transcript 1	mmu:16988	0.691453	1.61491	up	0.000112186	0.00164883	11.3476	11.5277	11.1416	10.6449	10.6868	10.6108
A_51_P109449	Ltb4r1	Leukotriene B4 receptor 1	mmu:16995	-0.617838	0.651647	down	0.00899965	0.0298192	5.67725	5.16689	5.96626	6.24881	6.13294	6.28217
A_51_P282211	Ltb4r2	leukotriene B4 receptor 2	mmu:57260	0.860657	1.81586	up	0.00677269	0.0244292	4.56112	5.46641	5.10887	4.1692	4.33939	4.04583
A_55_P2015292	Ltc4s	leukotriene C4 synthase	mmu:17001	1.49936	2.82717	up	0.000356273	0.00338759	10.1811	11.1829	10.2262	8.94	9.2489	8.90329
A_55_P1961499	Ly6c1	lymphocyte antigen 6 complex, locus C1	mmu:17067	0.60776	1.52389	up	0.00501841	0.019702	3.98911	4.59538	4.43122	3.80426	3.67736	3.71082
A_55_P2074982	Lyar	Ly1 antibody reactive clone	mmu:17089	1.762	3.39168	up	4.76779e-06	0.000338233	8.10487	7.46482	7.36308	5.81408	5.94575	5.88695
A_55_P2072801	Lypd5	Ly6/Plaur domain containing 5	mmu:76942	0.684603	1.60726	up	2.37664e-06	0.000246779	7.86773	7.88257	7.68522	7.17911	7.07191	7.13068
A_55_P2020361	Lzts3	ProSAP-interacting protein 1	mmu:241638	0.879254	1.83942	up	0.000866933	0.00598464	11.8256	12.2236	12.0977	11.0466	11.4461	11.0164
A_55_P2000289	Mab21l2	mab-21-like 2 (C. elegans)	mmu:23937	0.629055	1.54655	up	3.97945e-06	0.000309037	6.80599	6.71752	6.69521	6.17602	6.16588	5.98965
A_55_P2138333	Mad2l1	MAD2 mitotic arrest deficient-like 1	mmu:56150	-0.905077	0.534004	down	0.0151821	0.0437365	5.77791	5.81254	6.84957	7.51125	6.81071	6.8333
A_52_P608322	Maff	v-maf musculoaponeurotic fibrosarcoma oncogene family, protein F (avian)	mmu:17133	-0.749544	0.594792	down	3.1574e-06	0.000278093	7.99887	7.7538	7.85389	8.64682	8.62698	8.5814
A_55_P2090600	Mageb16-ps1	melanoma antigen family B, 16, pseudogene 1		0.604397	1.52034	up	0.000688438	0.00514359	8.59056	8.14361	8.15595	7.70841	7.60941	7.75911
A_51_P467268	Mak	male germ cell-associated kinase	mmu:17152	-0.761271	0.589976	down	0.00571204	0.0215985	3.29259	3.6882	4.15197	4.41554	4.2856	4.71544
A_55_P2182497	Maml3	mastermind like 3 (Drosophila)	mmu:433586	-0.638533	0.642366	down	0.00048382	0.00411506	4.04583	4.13725	3.85747	4.48679	4.90022	4.56914
A_55_P2123486	Map3k10	mitogen-activated protein kinase kinase kinase 10	mmu:269881	-0.618856	0.651187	down	0.00375164	0.0159652	3.76945	4.26859	3.833	4.40913	4.4517	4.86678
A_66_P130958	Map3k13	mitogen-activated protein kinase kinase kinase 13	mmu:71751	0.685836	1.60863	up	0.000473234	0.0040508	7.74837	7.92577	7.48453	6.84733	7.16384	7.08999
A_55_P2046368	Mapkap1	mitogen-activated protein kinase associated protein 1	mmu:227743	1.13643	2.19837	up	0.000653075	0.00495273	5.80265	5.10223	5.16056	4.14471	4.58645	3.92498
A_55_P1974685	March11	Mus musculus membrane-associated ring finger (C3HC4) 11 (March11), mRNA [NM_177597]		-0.661965	0.632017	down	0.00170321	0.00936489	3.86218	3.61398	3.48858	4.21521	4.47111	4.26431
A_55_P2026014	Mc5r	melanocortin 5 receptor	mmu:17203	0.603927	1.51985	up	0.00015569	0.00202564	6.36143	6.57156	6.31582	5.8836	5.70913	5.84431
A_55_P2076777	Mdfi	MyoD family inhibitor	mmu:17240	-0.670342	0.628358	down	5.54308e-05	0.00112532	9.3259	9.60221	9.2489	10.1204	10.1067	9.96091
A_55_P2184339	Mdga1	MAM domain containing glycosylphosphatidylinositol anchor 1	mmu:74762	0.723205	1.65084	up	0.00269161	0.0127913	5.6569	5.08413	5.18381	4.30533	4.71902	4.73087
A_55_P2120946	Mefv	Mediterranean fever	mmu:54483	0.610232	1.5265	up	0.000234981	0.00262206	5.13667	4.94033	4.72972	4.36641	4.34618	4.26344
A_51_P455997	Meg3	maternally expressed 3		-0.796949	0.575565	down	1.2798e-06	0.000187879	13.3884	13.446	13.2347	14.1555	14.1358	14.1686
A_55_P2076866	Megf6	Multiple epidermal growth factor-like domains protein 6	mmu:230971	-0.600416	0.659564	down	5.10865e-06	0.000348502	7.62663	7.62993	7.5953	8.23401	8.27031	8.14878
A_52_P231170	Megf9	multiple EGF-like-domains 9	mmu:230316	-0.613617	0.653556	down	0.00233049	0.0114949	4.67034	4.53723	5.00658	5.48262	5.44848	5.1239
A_55_P1995572	Meis1	Meis homeobox 1	mmu:17268	-0.675355	0.626178	down	1.95019e-05	0.000647809	6.86191	7.01128	6.96486	7.71366	7.63922	7.51125
A_55_P2220748	Mep1b	meprin 1 beta	mmu:17288	0.831931	1.78007	up	1.68594e-07	8.3542e-05	11.7624	11.9014	11.8759	11.0528	10.9587	11.0325
A_52_P355084	Metrnl	Meteorin-like protein	mmu:210029	-0.817542	0.567408	down	8.25334e-07	0.000158062	5.42674	5.34592	5.30304	6.22499	6.11126	6.19208
A_55_P2175420	Mettl13	methyltransferase like 13	mmu:71449	-0.706677	0.61273	down	0.00378771	0.0160756	3.53203	3.49648	3.17175	3.82779	4.28096	4.21154
A_55_P2063312	Mgll	monoglyceride lipase	mmu:23945	-0.655698	0.634768	down	0.00325941	0.0145636	4.04822	3.91692	4.14782	4.77172	4.39718	4.91116
A_55_P2067301	Mgme1	mitochondrial genome maintainance exonuclease 1	mmu:74528	0.674567	1.59612	up	1.16879e-05	0.000511791	7.92803	7.66691	7.73327	7.05259	7.04951	7.20242
A_55_P2004777	Micall2	MICAL-like 2	mmu:231830	-0.679365	0.62444	down	9.66771e-06	0.000470335	8.05568	8.0833	7.97074	8.70991	8.81132	8.62659
A_55_P2007738	Mir22hg	Mir22 host gene (non-protein coding)		-0.717162	0.608293	down	5.4498e-05	0.0011162	5.3848	5.51715	5.48577	6.0941	6.1711	6.274
A_55_P2336173	Mirg	miRNA containing gene		-0.880725	0.543095	down	3.04757e-06	0.000275458	10.7309	11.058	10.8478	11.6974	11.8397	11.7418
A_55_P1953508	Mob3c	MOB kinase activator 3C	mmu:100465	0.827613	1.77475	up	0.00307218	0.0139379	4.95704	5.2574	4.48782	4.06023	3.99872	4.16047
A_55_P1958798	Mobp	myelin-associated oligodendrocytic basic protein	mmu:17433	0.935011	1.91191	up	6.26778e-07	0.000147763	9.13658	9.32532	9.15871	8.23068	8.26291	8.32198
A_66_P123582	Mog	myelin oligodendrocyte glycoprotein	mmu:17441	0.934947	1.91182	up	5.1321e-06	0.000348502	8.44782	8.66976	8.3553	7.47122	7.56704	7.62977
A_51_P411345	Mogat2	monoacylglycerol O-acyltransferase 2	mmu:233549	0.666969	1.58773	up	2.40653e-05	0.000716513	8.92617	9.09568	9.24753	8.48767	8.38777	8.39303
A_55_P2116180	Mrgprf	MAS-related GPR, member F	mmu:211577	0.687595	1.6106	up	5.91188e-05	0.00115495	6.37209	6.36591	6.73531	5.8426	5.78695	5.78097
A_52_P957031	Mroh2a	maestro heat-like repeat family member 2A	mmu:100040766	0.734958	1.66435	up	0.0118074	0.0362471	4.4625	5.2421	5.24191	4.05025	4.19349	4.4979
A_55_P1991160	Mrrf	mitochondrial ribosome recycling factor	mmu:67871	-0.64424	0.63983	down	0.00222824	0.0111707	5.02995	4.65253	4.50169	5.18792	5.40717	5.5218
A_55_P2053564	Ms4a15	membrane-spanning 4-domains, subfamily A, member 15	mmu:545279	-0.866529	0.548465	down	0.000663314	0.00501226	4.75341	4.17064	4.27171	5.37374	5.05026	5.37134
A_51_P149714	Ms4a6d	membrane-spanning 4-domains, subfamily A, member 6D	mmu:68774	-0.590411	0.664154	down	0.00677814	0.024435	5.22958	4.54717	4.96956	5.45081	5.70469	5.36204
A_51_P296866	Msi1	musashi RNA-binding protein 1	mmu:17690	0.690629	1.61399	up	1.56199e-05	0.00059654	9.39152	9.50112	9.25707	8.8104	8.6474	8.62003
A_52_P121491	Msrb3	methionine sulfoxide reductase B3	mmu:320183	-0.908898	0.532592	down	0.00290748	0.0134599	3.82705	4.31881	3.73019	5.0823	4.45707	5.06339
A_55_P2043486	Msx2	homeobox, msh-like 2	mmu:17702	1.04267	2.06004	up	2.05905e-07	8.71561e-05	8.04466	8.16938	8.0201	7.14143	7.04423	6.92047
A_51_P424272	Mt4	metallothionein 4	mmu:17752	0.863673	1.81967	up	0.000151437	0.00199588	8.23911	8.06627	8.01143	7.08604	7.2761	7.36366
A_55_P2022624	Mtf2	metal response element binding transcription factor 2	mmu:17765	0.993495	1.991	up	0.000433689	0.00381782	6.43215	5.66609	5.76723	5.01233	4.95333	4.91933
A_55_P2063654	Mup20	major urinary protein 20	mmu:381530	0.68509	1.6078	up	2.26633e-05	0.000697094	7.93042	8.13258	7.79478	7.26539	7.2963	7.24082
A_55_P1981197	Mup-ps12	major urinary protein, pseudogene 12		0.982799	1.9763	up	0.00134432	0.00802578	5.67127	4.93993	5.15892	4.13022	4.16842	4.52309
A_55_P2144090	Mup-ps3	major urinary protein, pseudogene 3		0.657705	1.57757	up	2.89661e-05	0.000782607	7.077	7.11031	7.20902	6.62542	6.37045	6.42735
A_55_P2117928	Mxd4	Max dimerization protein 4	mmu:17122	-1.00526	0.49818	down	2.45467e-07	9.17252e-05	7.03967	7.28918	7.16612	8.19828	8.21357	8.09891
A_55_P2013665	Mybpc2	myosin binding protein C, fast-type	mmu:233199	-0.755085	0.592512	down	9.91568e-07	0.000168771	5.91453	5.78695	5.95792	6.64612	6.5679	6.71064
A_52_P108346	Myc	Myelocytomatosis oncogene	mmu:17869	-0.931902	0.524167	down	1.19019e-07	7.59553e-05	9.00429	9.08102	9.03264	10.0761	9.91268	9.92488
A_52_P536494	Mycn	v-myc myelocytomatosis viral related oncogene, neuroblastoma derived (avian)	mmu:18109	-0.648191	0.63808	down	8.26423e-06	0.000426407	12.4939	12.3262	12.3956	13.0402	12.9948	13.1252
A_55_P2090077	Myh13	Protein Myh13	mmu:544791	0.663648	1.58408	up	1.97105e-05	0.000647809	7.30952	7.21466	7.4159	6.57624	6.81118	6.56171
A_55_P1981814	Myo3b	myosin IIIB	mmu:329421	0.610559	1.52685	up	0.000525431	0.00432837	9.23063	9.48398	9.1167	8.52273	8.79406	8.68284
A_52_P66130	Myo5b	myosin VB	mmu:17919	-0.591955	0.663443	down	7.70344e-05	0.00134834	4.44696	4.59314	4.38105	5.21089	5.03117	4.95494
A_55_P2007708	Nanog	Nanog homeobox	mmu:71950	0.750219	1.68205	up	5.40704e-08	6.86613e-05	15.2088	15.2851	15.2586	14.4861	14.5194	14.4962
A_55_P2007703	Nanogpd	Nanog homeobox pseudogene	mmu:634428	0.761613	1.69539	up	2.21056e-06	0.000240245	11.9968	11.8996	12.0937	11.1971	11.2543	11.2539
A_51_P213928	Nap1l3	nucleosome assembly protein 1-like 3	mmu:54561	-0.659503	0.633096	down	0.00196859	0.0102946	5.31797	4.88288	4.8996	5.57203	5.78054	5.72638
A_51_P414115	Naprt1	nicotinate phosphoribosyltransferase domain containing 1	mmu:223646	-0.791045	0.577925	down	8.39619e-07	0.000158062	11.464	11.5284	11.3232	12.2638	12.274	12.151
A_55_P2167898	Nat9	N-acetyltransferase 9 (GCN5-related, putative)	mmu:66176	-0.645156	0.639424	down	0.00369425	0.0158011	5.75053	5.63508	5.96693	6.55113	6.45673	6.28015
A_55_P2453279	Ncan	neurocan	mmu:13004	-0.588809	0.664892	down	0.000994872	0.00655939	6.18764	6.31368	6.33413	6.79649	6.80692	6.99848
A_55_P1990538	Ndfip2	Nedd4 family interacting protein 2	mmu:76273	0.733802	1.66302	up	9.74038e-05	0.00151301	6.12059	5.7062	6.01295	5.31413	5.11529	5.20892
A_51_P347529	Nek5	NIMA (never in mitosis gene a)-related expressed kinase 5	mmu:330721	0.66702	1.58779	up	6.50378e-05	0.00121812	5.69514	5.63114	5.76051	5.20791	5.05993	4.81788
A_55_P1953728	Nes	nestin	mmu:18008	-0.614649	0.653089	down	1.65604e-06	0.000216796	8.93866	8.82871	8.91023	9.50502	9.51885	9.49768
A_55_P2004972	Neurod1	neurogenic differentiation 1	mmu:18012	-1.01728	0.494046	down	0.000157286	0.00203287	5.05735	4.87759	5.00838	6.04399	5.99636	5.95482
A_52_P628171	Nfatc2	Nuclear factor of activated T-cells c2 isoform IA-IIL-VIIa	mmu:18019	-0.647561	0.638359	down	0.00151255	0.00867468	4.61817	4.49443	4.62593	5.4293	5.3485	4.90341
A_55_P2140612	Nhlh1	nescient helix loop helix 1	mmu:18071	0.751809	1.6839	up	0.000160566	0.00206476	5.87606	6.01845	5.73916	4.9398	5.28592	5.15253
A_55_P2028288	Nhlrc4	NHL repeat containing 4	mmu:621239	-0.679497	0.624383	down	0.00128516	0.00776522	3.54624	3.74415	4.08881	4.49323	4.25124	4.67324
A_51_P149004	Nkx2-6	NK2 transcription factor related, locus 6 (Drosophila)	mmu:18092	0.635304	1.55327	up	5.27971e-06	0.00035396	7.71556	7.54879	7.5161	6.99756	6.88441	6.99257
A_52_P484956	Nnat	neuronatin	mmu:18111	-0.986075	0.50485	down	5.81529e-06	0.000361206	7.06644	6.95878	7.03344	8.18298	7.92811	7.9058
A_55_P2158741	Nos2	nitric oxide synthase 2, inducible	mmu:18126	0.586756	1.50187	up	9.55869e-06	0.000465954	9.35328	9.13729	9.17127	8.63578	8.6704	8.59538
A_55_P2171897	Notch1	Neurogenic locus notch homolog protein 1	mmu:18128	0.702097	1.62687	up	0.00773831	0.0267097	7.08378	7.35995	7.09842	6.01582	6.88866	6.53137
A_55_P2174576	Nova1	Nova1 protein	mmu:664883	0.632315	1.55005	up	0.000230224	0.00259751	7.66908	7.93078	7.54408	7.09456	7.14829	7.00415
A_55_P1997906	Nox1	NADPH oxidase 1	mmu:237038	0.700861	1.62547	up	9.521e-05	0.00149447	5.61423	5.66797	5.48653	4.90477	4.80452	4.95686
A_55_P2010758	Npm3	nucleoplasmin 3	mmu:18150	0.789886	1.72894	up	0.000126013	0.00178193	10.4497	10.1634	9.93085	9.29176	9.45467	9.42781
A_66_P114782	Nr2f1	nuclear receptor subfamily 2, group F, member 1	mmu:13865	0.597354	1.51294	up	0.00506035	0.0198174	4.26581	4.70419	4.55361	4.12271	4.00084	3.608
A_52_P254174	Nr3c1	Glucocorticoid receptor	mmu:14815	-0.629843	0.646247	down	0.0054109	0.0208024	5.4241	5.45102	5.1377	5.98965	6.06812	5.84458
A_55_P1962568	Nsa2-ps2	NSA2 ribosome biogenesis homolog, pseudogene 2		1.61475	3.06258	up	2.7139e-05	0.00076407	6.4001	5.5764	5.90082	4.20725	4.58746	4.23836
A_52_P574668	Nt5e	5' nucleotidase, ecto	mmu:23959	0.79281	1.73245	up	2.13265e-06	0.000236519	9.34364	9.31887	9.57314	8.65944	8.59873	8.59904
A_55_P2162935	Ntn1	Netrin-1	mmu:18208	1.7381	3.33595	up	1.21374e-08	3.85318e-05	9.40609	9.11325	9.17483	7.55428	7.40618	7.51942
A_55_P2006792	Ntrk2	neurotrophic tyrosine kinase, receptor, type 2	mmu:18212	0.663127	1.58351	up	2.30414e-05	0.000699978	10.8959	10.6365	10.6328	10.0809	10.1139	9.98093
A_66_P118329	Ntrk3	Tyrosine kinase receptor isoform C	mmu:18213	0.796039	1.73633	up	2.01455e-05	0.000652596	5.21222	5.08873	5.08616	4.20813	4.2343	4.55657
A_66_P125873	Nup93	nucleoporin 93	mmu:71805	-0.771507	0.585805	down	0.0002372	0.00263883	4.21018	4.54307	4.60719	5.26353	5.33552	5.07592
A_55_P1997691	Nupr1l	nuclear protein transcriptional regulator 1 like	mmu:69034	-0.823922	0.564904	down	0.00252466	0.0122123	5.28366	5.29797	5.53369	6.26677	6.06375	6.25657
A_52_P605556	Nxnl2	nucleoredoxin-like 2	mmu:75124	-1.19801	0.435877	down	8.89868e-07	0.000163768	5.30125	5.50796	5.52887	6.69638	6.65875	6.57697
A_55_P1999923	Nyap1	neuronal tyrosine-phosphorylated phosphoinositide 3-kinase adaptor 1	mmu:243300	-0.658647	0.633472	down	0.00276288	0.0130464	8.06074	8.58546	8.53082	9.24917	9.01285	8.89095
A_51_P488991	Oaf	OAF homolog (Drosophila)	mmu:102644	0.72002	1.64721	up	6.92774e-06	0.000390119	6.91397	6.73048	6.71441	6.0208	6.19367	5.98432
A_52_P90289	Oaz2-ps	ornithine decarboxylase antizyme 2, pseudogene		-0.712079	0.61044	down	0.00312575	0.0141254	8.46503	8.1425	8.75411	9.15271	9.12424	9.22092
A_52_P286002	Obsl1	obscurin-like 1	mmu:98733	-0.734199	0.601152	down	0.00262253	0.012574	7.91961	7.50582	8.23865	8.6222	8.71365	8.53082
A_51_P422369	Odf3b	outer dense fiber of sperm tails 3B	mmu:70113	-0.623116	0.649267	down	3.39965e-05	0.00085997	6.09909	6.19141	5.98084	6.70901	6.59525	6.83643
A_55_P2160296	Olfm1	Noelin	mmu:56177	-0.643635	0.640098	down	0.00381072	0.0161517	5.194	4.81057	4.8909	5.32553	5.54761	5.95323
A_55_P2112403	Olfr1008	olfactory receptor 1008	mmu:258866	0.623572	1.54069	up	0.000842559	0.0058642	6.55077	6.9429	6.38598	5.93167	6.05785	6.01941
A_55_P2058225	Olfr1341	Olfr1341 protein	mmu:258852	0.719795	1.64695	up	1.02095e-05	0.000480168	6.60976	6.5325	6.36396	5.78901	5.87094	5.68688
A_55_P2052360	Olfr1382	olfactory receptor 1382	mmu:257971	0.823608	1.76983	up	0.00313969	0.0141758	5.79662	5.95265	6.0581	5.0362	5.10635	5.194
A_55_P1987284	Olfr1383	olfactory receptor 1383	mmu:404337	-0.669691	0.628641	down	0.00216339	0.0109515	5.2213	4.84815	5.33723	5.95155	5.94865	5.51555
A_51_P264866	Olfr1395	olfactory receptor 1395	mmu:258877	0.929988	1.90526	up	3.05574e-05	0.000804051	5.04815	5.07733	5.101	4.29031	3.98097	4.16523
A_51_P271153	Olfr166	olfactory receptor 166	mmu:259071	0.645422	1.5642	up	0.0080219	0.0273907	4.47985	5.27372	4.82452	4.08455	4.40547	4.1518
A_51_P386280	Olfr187	olfactory receptor 187	mmu:258319	0.921643	1.89427	up	8.01111e-07	0.000156506	6.82721	6.82047	6.92566	5.91421	6.08697	5.80723
A_51_P169255	Olfr190	olfactory receptor 190	mmu:258392	0.72883	1.65729	up	0.00147959	0.00855388	4.88214	4.49323	4.61629	4.00973	3.65573	4.13971
A_55_P2054913	Olfr406	olfactory receptor 406	mmu:258181	0.646479	1.56534	up	0.00915303	0.0301974	4.16969	4.54635	4.43898	3.54849	4.21051	3.45658
A_51_P124313	Olfr414	olfactory receptor 414	mmu:258756	0.704892	1.63002	up	0.000145134	0.00194408	6.57355	6.50691	6.39951	5.76406	5.97612	5.62512
A_55_P2169046	Olfr458	Olfr458 protein	mmu:258436	0.748996	1.68062	up	8.89725e-05	0.00144715	5.6706	5.9986	5.56449	4.88701	5.06974	5.02995
A_52_P438919	Olfr524	olfactory receptor 524	mmu:258055	0.889962	1.85313	up	4.29909e-05	0.000975728	5.58476	5.87668	5.523	4.61196	4.71437	4.98823
A_55_P2005605	Olfr576	olfactory receptor 576	mmu:258248	0.684883	1.60757	up	0.000152452	0.00200094	5.79944	6.01698	5.99909	5.21781	5.46641	5.07665
A_51_P313503	Olfr577	olfactory receptor 577	mmu:259113	0.912465	1.88226	up	0.00034179	0.00329804	5.87305	5.9861	5.58865	4.71403	5.18812	4.80824
A_52_P87793	Olfr635	olfactory receptor 635	mmu:259122	0.717614	1.64446	up	0.000243436	0.00267527	5.4087	5.33928	5.48816	4.52655	4.68657	4.87017
A_55_P2021953	Olfr700	olfactory receptor 700	mmu:258593	0.661476	1.5817	up	0.00023406	0.00261416	6.26911	6.19593	5.86559	5.32852	5.55827	5.45941
A_55_P2080756	Olfr704	olfactory receptor 704	mmu:257902	0.946542	1.92725	up	0.00137106	0.00812433	5.0953	5.64054	5.02844	4.48304	3.91222	4.52939
A_51_P261840	Olfr738	olfactory receptor 738	mmu:258662	0.597302	1.51288	up	0.000213649	0.00246751	6.06861	6.44939	6.25045	5.71883	5.72685	5.53086
A_51_P123314	Olfr74	Protein Olfr74	mmu:117005	0.632211	1.54994	up	0.000318238	0.00315221	5.16374	5.66712	5.43315	4.76957	4.78741	4.81039
A_51_P324975	Olfr821	olfactory receptor 821	mmu:258772	0.695617	1.61958	up	0.00122227	0.00751625	4.84332	5.11296	5.21744	4.41096	4.48205	4.19385
A_55_P2091330	Olfr871	olfactory receptor 871	mmu:258905	0.796773	1.73721	up	0.00367592	0.0157453	4.56741	4.04914	4.48873	3.33948	3.64601	3.72946
A_55_P2014406	Olfr94	olfactory receptor 94	mmu:258219	0.758973	1.69229	up	0.00209704	0.0107376	4.37345	5.03406	4.72583	3.69186	4.01578	4.14878
A_66_P102676	Olfr951	olfactory receptor 951	mmu:258046	0.854209	1.80777	up	0.00538117	0.0207226	4.43204	5.05341	4.52438	4.06115	3.76391	3.62215
A_55_P2119214	Olfr96	olfactory receptor 96	mmu:258507	0.857397	1.81177	up	8.28222e-05	0.00139897	6.64336	7.17971	6.8456	6.11167	5.92618	6.05862
A_51_P242687	Otog	otogelin	mmu:18419	0.602269	1.5181	up	0.005837	0.0219164	4.94637	5.65533	5.45228	4.82476	4.58048	4.84193
A_55_P2241299	Otud7b	OTU domain-containing protein 7B	mmu:229603	-0.968327	0.511098	down	0.00954989	0.0311066	4.67114	4.28701	5.06265	5.97366	5.5238	5.42832
A_55_P1978571	Otx2	orthodenticle homolog 2 (Drosophila)	mmu:18424	-1.3342	0.396611	down	1.21807e-07	7.59553e-05	10.5602	10.6923	10.7649	11.9632	12.0518	12.005
A_55_P2009345	Ovch2	ovochymase 2	mmu:244199	0.615387	1.53197	up	0.000869845	0.00600236	6.75444	6.6684	6.44227	6.24981	6.0077	5.76144
A_55_P2003043	P4ha1	procollagen-proline, 2-oxoglutarate 4-dioxygenase (proline 4-hydroxylase), alpha 1 polypeptide	mmu:18451	1.01228	2.0171	up	5.38272e-05	0.00110513	5.52224	5.61974	5.83634	4.39941	4.71962	4.82244
A_55_P2011051	Pa2g4	proliferation-associated 2G4	mmu:18813	1.24847	2.3759	up	0.000164338	0.00209418	8.48003	7.59879	7.76688	6.63433	6.691	6.77494
A_55_P2040588	Pabpc5	poly(A) binding protein, cytoplasmic 5	mmu:93728	0.74906	1.6807	up	7.74674e-07	0.000156348	7.78178	7.71179	7.61952	6.88209	6.94362	7.0402
A_55_P2013218	Paip1	polyadenylate binding protein-interacting protein 1	mmu:218693	0.600214	1.51594	up	1.31306e-05	0.000541361	6.82308	6.85063	6.75693	6.22233	6.22499	6.18268
A_51_P475628	Paqr6	progestin and adipoQ receptor family member VI	mmu:68957	-0.746136	0.596198	down	3.85318e-05	0.000921752	6.25026	6.08745	6.17404	6.95181	6.89455	6.9038
A_52_P322096	Patl2	Protein PAT1 homolog 2	mmu:67578	0.765598	1.70007	up	5.38789e-06	0.000354498	9.10769	8.93915	9.18424	8.28226	8.30451	8.34752
A_55_P2033705	Pax3	paired box gene 3	mmu:18505	0.586032	1.50111	up	1.37703e-06	0.000197584	5.3272	5.26521	5.368	4.67634	4.77646	4.74951
A_52_P432969	Pcdh19	Protocadherin-19	mmu:279653	0.699057	1.62344	up	1.16327e-06	0.000176236	7.96785	8.01193	8.16443	7.37891	7.32972	7.33842
A_55_P2106584	Pcdha8	protocadherin alpha 8	mmu:353235	0.810975	1.7544	up	7.36938e-06	0.000404234	7.59191	7.26753	7.27429	6.54862	6.58212	6.57007
A_55_P2085771	Pcnxl2	pecanex-like 2 (Drosophila)	mmu:270109	-0.60598	0.657025	down	0.000218997	0.00250874	7.23764	7.18705	6.99848	7.70059	7.8116	7.72892
A_51_P245789	Pcolce2	procollagen C-endopeptidase enhancer 2	mmu:76477	0.69944	1.62387	up	2.37938e-07	9.17252e-05	11.0787	10.9717	11.0403	10.3877	10.2821	10.3225
A_55_P1972991	Pcsk6	proprotein convertase subtilisin/kexin type 6	mmu:18553	0.628627	1.54609	up	6.02953e-06	0.000364118	11.3796	11.3271	11.4444	10.7576	10.8624	10.6452
A_55_P2071402	Pde3a	Phosphodiesterase 3A, cGMP inhibited	mmu:54611	0.725428	1.65339	up	9.70098e-05	0.00150873	5.45784	5.24676	5.3296	4.65348	4.49039	4.71403
A_55_P2011802	Pdk2	pyruvate dehydrogenase kinase, isoenzyme 2	mmu:18604	-0.615143	0.652865	down	0.0015717	0.00888753	6.37276	6.62652	6.46684	7.1398	6.94698	7.22477
A_51_P472726	Pdlim2	PDZ and LIM domain 2	mmu:213019	-0.728697	0.603449	down	4.88442e-07	0.000133387	8.37274	8.40512	8.42176	9.11608	9.15783	9.11181
A_55_P2162394	Pdp1	MCG54027, isoform CRA_a	mmu:381511	-0.637099	0.643005	down	0.000121185	0.00173394	7.05227	7.02888	7.29481	7.8642	7.78913	7.63392
A_55_P2064962	Pdpn	Podoplanin	mmu:14726	-0.587275	0.665599	down	0.00063407	0.00486591	6.99978	6.71839	7.06544	7.68824	7.49671	7.3605
A_52_P586928	Pdyn	Proenkephalin-B	mmu:18610	-0.962863	0.513038	down	3.33707e-07	0.000103356	7.45815	7.48924	7.57683	8.48707	8.51567	8.41007
A_55_P2011678	Pdzk1ip1	Putative uncharacterized protein	mmu:67182	-0.603879	0.657982	down	0.0018385	0.00983823	4.62079	4.49945	4.66649	5.42524	5.18898	4.98415
A_52_P377723	Peg10	paternally expressed 10	mmu:170676	-0.929789	0.524935	down	7.86692e-07	0.000156348	5.85399	5.86739	5.97342	6.84881	6.89034	6.74501
A_52_P235861	Peg3	paternally expressed 3	mmu:18616	-0.7508	0.594274	down	2.17046e-05	0.000678022	7.37597	7.45692	7.22041	8.17847	8.03237	8.09486
A_51_P493256	Pex10	Peroxisome biogenesis factor 10	mmu:668173	-0.688988	0.620289	down	0.00333726	0.0147891	7.00738	7.17016	7.53105	8.1425	7.8147	7.81836
A_55_P1981210	Pex26	peroxisomal biogenesis factor 26	mmu:74043	0.602279	1.51811	up	0.000385422	0.00357247	5.95721	5.64728	5.7222	5.2144	5.24868	5.05676
A_55_P2162530	Pex6	peroxisomal biogenesis factor 6	mmu:224824	-0.600165	0.659679	down	0.000388428	0.00358508	7.68546	7.78367	7.3737	8.10512	8.22402	8.31418
A_51_P310896	Pfkl	phosphofructokinase, liver, B-type	mmu:18641	-0.688088	0.620676	down	4.15152e-07	0.000119814	10.8224	10.7448	10.8347	11.4974	11.4237	11.5451
A_52_P139629	Pfn4	profilin family, member 4	mmu:382562	-0.616005	0.652475	down	0.000323839	0.00318244	6.07329	5.93167	5.78464	6.5833	6.55927	6.49504
A_55_P2081488	Pglyrp1	peptidoglycan recognition protein 1	mmu:21946	0.804069	1.74602	up	0.00795979	0.0272593	5.9619	4.9512	5.02957	4.38046	4.59484	4.55516
A_51_P204442	Phf19	PHD finger protein 19	mmu:74016	-0.800205	0.574267	down	1.50898e-07	8.33121e-05	8.07624	8.20791	8.20083	8.92553	8.96187	8.9982
A_55_P2003139	Phf8	Histone lysine demethylase PHF8	mmu:320595	-0.877964	0.544135	down	0.00645066	0.0236141	5.19085	4.76528	4.36865	5.28944	6.10761	5.56161
A_55_P2144766	Pigc	phosphatidylinositol glycan anchor biosynthesis, class C	mmu:67292	-0.624665	0.64857	down	0.00203317	0.0105144	5.35438	5.77014	5.65533	6.11996	6.29816	6.23573
A_55_P2028268	Pik3cd	Phosphatidylinositol 4,5-bisphosphate 3-kinase catalytic subunit delta isoform	mmu:18707	-0.586278	0.666059	down	0.000392103	0.00360414	7.22794	7.08066	7.45181	7.89385	7.80918	7.81622
A_52_P608255	Pim2	proviral integration site 2	mmu:18715	-0.661778	0.632099	down	5.98108e-05	0.00116227	8.02655	7.92624	8.24846	8.75348	8.74557	8.68754
A_55_P2104904	Pisd-ps2	phosphatidylserine decarboxylase, pseudogene 2		-0.618241	0.651465	down	0.00351709	0.0153082	4.89196	4.85575	4.79126	5.38459	5.78121	5.2279
A_51_P445211	Piwil1	piwi-like RNA-mediated gene silencing 1	mmu:57749	-0.700653	0.615294	down	0.0102039	0.032584	5.26678	4.52806	4.96597	5.79994	5.67154	5.39129
A_55_P1999790	Pkdcc	protein kinase domain containing, cytoplasmic	mmu:106522	-0.830982	0.562147	down	3.97788e-06	0.000309037	10.0678	9.90735	9.839	10.7901	10.8298	10.6872
A_55_P2161342	Pkib	protein kinase inhibitor beta, cAMP dependent, testis specific	mmu:18768	0.64135	1.55979	up	9.68991e-06	0.000470335	13.156	12.9003	12.9359	12.352	12.385	12.331
A_51_P381618	Pla1a	phospholipase A1 member A	mmu:85031	0.693087	1.61674	up	1.70512e-06	0.000218712	9.73904	9.67298	9.79671	8.9982	8.98928	9.142
A_55_P1953809	Pla2g16	phospholipase A2, group XVI	mmu:225845	0.793452	1.73322	up	3.78601e-06	0.000306218	12.3884	12.3123	12.1218	11.4508	11.5543	11.437
A_52_P532456	Plagl1	Pleiomorphic adenoma gene-like 1	mmu:22634	2.0195	4.05443	up	1.19969e-10	1.52343e-06	10.473	10.3363	10.3932	8.30059	8.4221	8.42141
A_52_P409833	Plat	plasminogen activator, tissue	mmu:18791	-0.685095	0.621965	down	0.00407109	0.016972	3.63524	3.5361	4.06852	4.30153	4.5496	4.44402
A_52_P681310	Plaur	plasminogen activator, urokinase receptor	mmu:18793	-0.687317	0.621008	down	1.53202e-05	0.000592445	8.16008	8.30084	8.14143	8.88956	8.88172	8.89302
A_55_P2045755	Plcxd2	Plcxd2 protein	mmu:433022	-0.588438	0.665063	down	7.23722e-05	0.00129805	6.60167	6.53407	6.55568	7.11932	7.17777	7.15963
A_52_P591153	Pld4	phospholipase D family, member 4	mmu:104759	-0.610985	0.654749	down	0.0166732	0.0467178	5.37149	5.43775	5.5227	6.08021	6.22935	5.85534
A_55_P2123706	Plekhb1	pleckstrin homology domain containing, family B (evectins) member 1	mmu:27276	-0.704139	0.613809	down	0.00481141	0.0191318	4.47516	4.60707	5.02231	5.42497	5.34477	5.44721
A_52_P507498	Plxnc1	plexin C1	mmu:54712	0.904761	1.87223	up	1.48091e-06	0.000204406	6.60041	6.48132	6.64562	5.78097	5.52844	5.70366
A_51_P450469	Pnoc	prepronociceptin	mmu:18155	-0.696954	0.616873	down	2.10947e-05	0.00066889	5.71261	5.83862	5.72106	6.45012	6.45785	6.45518
A_55_P1986647	Podxl2	podocalyxin-like 2	mmu:319655	-0.796337	0.575809	down	2.73562e-05	0.000767357	4.60402	4.72518	4.60424	5.33667	5.45102	5.53476
A_55_P1961152	Pou3f1	POU domain, class 3, transcription factor 1	mmu:18991	-1.11352	0.462166	down	1.2262e-07	7.59553e-05	9.17073	9.20047	9.15783	10.4449	10.1612	10.2635
A_55_P2061253	Pou4f2	POU domain, class 4, transcription factor 2	mmu:18997	0.586262	1.50135	up	4.54283e-06	0.000331536	9.48706	9.35206	9.48095	8.8021	8.83821	8.92098
A_55_P2016924	Ppfia4	protein tyrosine phosphatase, receptor type, f polypeptide (PTPRF), interacting protein (liprin), alpha 4	mmu:68507	0.598847	1.51451	up	0.000737777	0.00537348	5.80491	6.0716	5.81029	5.37613	5.41078	5.10336
A_51_P399175	Ppm1j	protein phosphatase 1J	mmu:71887	-0.699134	0.615942	down	2.38089e-07	9.17252e-05	10.3729	10.3968	10.3888	11.1191	11.1134	11.0235
A_55_P2008407	Ppp1r14c	protein phosphatase 1, regulatory (inhibitor) subunit 14c	mmu:76142	0.593431	1.50883	up	0.000573316	0.004568	10.5015	10.7065	10.3158	9.79233	9.93835	10.0129
A_52_P144818	Ppp1r1a	protein phosphatase 1, regulatory (inhibitor) subunit 1A	mmu:58200	-0.662455	0.631802	down	1.09776e-05	0.000498745	6.71893	6.85947	6.73262	7.43877	7.3526	7.50701
A_51_P375783	Prap1	proline-rich acidic protein 1	mmu:22264	0.656534	1.57629	up	2.02392e-05	0.000653099	6.52116	6.73241	6.45673	5.83634	5.96646	5.9379
A_55_P1977782	Prdm14	PR domain containing 14	mmu:383491	0.781813	1.71929	up	2.04462e-07	8.71561e-05	10.9087	10.9259	10.9897	10.1396	10.0956	10.2436
A_55_P1963109	Prh1	proline rich protein HaeIII subfamily 1	mmu:19131	0.941056	1.91993	up	3.19492e-05	0.000829667	10.1469	9.97528	9.84478	8.81729	9.21666	9.10984
A_51_P108629	Prl3b1	prolactin family 3, subfamily b, member 1	mmu:18776	1.277	2.42335	up	8.369e-06	0.000427661	9.50851	9.16804	8.95729	7.78826	8.03932	7.97524
A_55_P1987331	Prl3d1	prolactin family 3, subfamily d, member 1	mmu:18775	0.696438	1.6205	up	0.000222126	0.00253429	6.33394	6.71366	6.37181	5.86138	5.78569	5.68303
A_52_P458279	Prlr	prolactin receptor	mmu:19116	0.792274	1.7318	up	0.000637469	0.0048838	6.47594	5.923	5.8688	5.26161	5.206	5.42331
A_52_P165773	Prmt8	protein arginine N-methyltransferase 8	mmu:381813	-0.723987	0.605422	down	1.21958e-05	0.000518821	7.8731	7.71556	7.74222	8.40222	8.5485	8.55212
A_51_P429252	Prok2	prokineticin 2	mmu:50501	0.653415	1.57289	up	5.58525e-05	0.00112818	5.0663	5.0953	5.18276	4.60835	4.4681	4.30767
A_55_P2148753	Proser1	proline and serine rich 1	mmu:212127	-0.635552	0.643694	down	2.96316e-06	0.000272433	6.04399	5.93396	5.98062	6.66013	6.55737	6.64773
A_51_P383857	Prp2	proline rich protein 2	mmu:83380	0.693268	1.61694	up	3.86959e-05	0.000923647	8.43549	8.40908	8.24906	7.77201	7.67415	7.56767
A_51_P508959	Prr15	Proline rich 15	mmu:78004	-0.736241	0.600301	down	0.000227807	0.00257711	3.94226	4.22183	4.46098	4.98364	4.98899	4.86116
A_51_P241935	Prss30	protease, serine, 30	mmu:30943	0.851712	1.80464	up	0.000277531	0.00290987	4.54937	4.81423	4.60835	3.99314	3.72674	3.69693
A_55_P2157160	Prss38	protease, serine, 38	mmu:216797	-0.634038	0.64437	down	0.000972016	0.00645854	6.53559	6.77172	7.10232	7.44855	7.46784	7.39535
A_55_P2176748	Prss50	protease, serine, 50	mmu:235631	-0.604343	0.657771	down	4.0562e-05	0.000947635	7.9453	7.79037	7.74165	8.51321	8.43744	8.33969
A_55_P2138177	Psd3	pleckstrin and Sec7 domain containing 3	mmu:234353	-0.66193	0.632032	down	0.000339879	0.00328626	4.31113	4.45911	4.74951	5.08151	5.30289	5.12114
A_51_P345367	Psmb8	proteasome (prosome, macropain) subunit, beta type 8 (large multifunctional peptidase 7)	mmu:16913	-0.869109	0.547485	down	1.82341e-05	0.000637622	6.39313	6.1843	6.21727	7.11909	7.10934	7.1736
A_55_P1988714	Psors1c2	psoriasis susceptibility 1 candidate 2 (human)	mmu:57390	-0.635514	0.643712	down	4.65936e-05	0.00101749	7.16849	6.96619	7.07384	7.70688	7.67667	7.73151
A_51_P511315	Pstpip1	proline-serine-threonine phosphatase-interacting protein 1	mmu:19200	-0.633392	0.644659	down	0.000151221	0.0019951	6.76117	6.67003	6.74251	7.49906	7.19237	7.38246
A_55_P2040227	Ptchd4	patched domain containing 4	mmu:627626	0.739484	1.66958	up	3.43117e-05	0.000864274	9.86461	10.1278	9.78708	9.11461	9.23125	9.21512
A_51_P279100	Ptgs1	prostaglandin-endoperoxide synthase 1	mmu:19224	0.633499	1.55132	up	2.46362e-05	0.000724174	6.4827	6.47935	6.40923	5.9768	5.82471	5.66929
A_55_P2097264	Pth2	parathyroid hormone 2	mmu:114640	-0.594462	0.662291	down	0.0127685	0.0383901	4.34242	4.59827	4.02536	5.19469	4.98209	4.57266
A_55_P2172999	Ptpn13	protein tyrosine phosphatase, non-receptor type 13	mmu:19249	-0.708149	0.612105	down	4.37828e-07	0.000123979	8.57733	8.54552	8.52023	9.2396	9.19531	9.33262
A_55_P2069306	Ptpn18	protein tyrosine phosphatase, non-receptor type 18	mmu:19253	-0.619958	0.65069	down	1.56093e-05	0.00059654	8.3738	8.42281	8.55453	9.08433	9.10834	9.01834
A_51_P131235	Ptpn20	protein tyrosine phosphatase, non-receptor type 20	mmu:19256	-0.832024	0.561741	down	0.000156068	0.00202641	5.00838	4.75755	5.23562	5.95661	5.61216	5.92884
A_51_P483324	Ptpn22	protein tyrosine phosphatase, non-receptor type 22 (lymphoid)	mmu:19260	1.01127	2.01568	up	0.00182086	0.009785	5.27259	5.31478	5.66972	3.98931	4.70532	4.52866
A_55_P2104327	Pxdn	Peroxidasin homolog (Drosophila)	mmu:69675	-0.662951	0.631585	down	1.70141e-05	0.000615689	9.87241	10.0244	10.1431	10.6773	10.763	10.5884
A_55_P2096545	R3hdml	Peptidase inhibitor R3HDML	mmu:100043899	-0.594852	0.662112	down	9.82821e-06	0.000472679	7.03181	7.14034	7.12381	7.67004	7.76984	7.64063
A_52_P149577	Rab25	RAB25, member RAS oncogene family	mmu:53868	-0.680471	0.623961	down	0.000699962	0.00520402	5.90118	6.02644	6.33482	6.77114	6.60115	6.93156
A_51_P229990	Rab30	RAB30, member RAS oncogene family	mmu:75985	-0.763693	0.588987	down	0.00805251	0.027463	5.01709	4.95381	4.89364	5.3795	6.34182	5.4343
A_55_P2114528	Rab33b	RAB33B, member of RAS oncogene family	mmu:19338	-0.589729	0.664468	down	0.00324548	0.0145192	4.96788	4.54937	4.88142	5.51715	5.16761	5.4831
A_55_P2182222	Rab3c	RAB3C, member RAS oncogene family	mmu:67295	0.678112	1.60004	up	2.87898e-06	0.000268814	12.9068	12.761	12.726	12.091	12.0677	12.2008
A_55_P2083396	Radil	Ras association and DIL domains	mmu:231858	-0.655071	0.635044	down	3.44442e-06	0.000286813	8.79579	8.73358	8.56721	9.38703	9.33516	9.3396
A_55_P2128492	Rap1a	RAS-related protein-1a	mmu:109905	0.819898	1.76528	up	0.00236336	0.0116164	6.45719	5.73129	6.336	5.17241	5.31247	5.57991
A_55_P2151056	Rarg	retinoic acid receptor, gamma	mmu:19411	-0.60848	0.655887	down	2.77756e-05	0.000772521	13.6077	13.5254	13.521	14.2984	14.0411	14.1401
A_51_P200517	Rasgef1a	MCG133012	mmu:70727	0.92041	1.89265	up	2.01159e-06	0.000228645	8.58958	8.44679	8.77307	7.63453	7.67146	7.74222
A_55_P2035315	Rasgef1b	RasGEF domain family, member 1B	mmu:320292	-0.625156	0.648349	down	0.000853418	0.00591708	6.012	6.17913	6.26126	6.78362	6.6893	6.85495
A_55_P1969650	Rasgrp1	RAS guanyl releasing protein 1	mmu:19419	0.766554	1.7012	up	1.07305e-06	0.000171398	7.14915	7.22976	7.28947	6.3555	6.50417	6.50905
A_51_P340699	Rasl11a	RAS-like, family 11, member A	mmu:68895	-0.754679	0.592678	down	3.22974e-05	0.000833502	5.32683	4.98045	5.16738	6.02568	5.87668	5.83634
A_51_P491916	Rassf6	Ras association (RalGDS/AF-6) domain family member 6	mmu:73246	-1.32318	0.399654	down	0.00715523	0.0253341	4.47087	3.73502	4.65526	5.45694	6.26989	5.10385
A_55_P2041592	Rdh1	retinol dehydrogenase 1 (all trans)	mmu:107605	1.02422	2.03386	up	4.42528e-06	0.000326712	5.66797	5.69329	5.59154	4.63997	4.42293	4.81723
A_55_P2035742	Reg3d	regenerating islet-derived 3 delta	mmu:30053	0.646476	1.56534	up	3.057e-06	0.000275458	7.95815	8.05592	8.02148	7.45016	7.37025	7.27571
A_55_P1966304	Ren1	renin 1 structural	mmu:19701	0.605708	1.52172	up	0.00448201	0.0181982	5.88318	6.56547	6.26962	5.78926	5.44216	5.66972
A_51_P245631	Rftn2	raftlin family member 2	mmu:74013	1.12246	2.17718	up	1.06714e-05	0.000490366	5.31517	4.98209	5.13211	3.93721	4.28024	3.84453
A_55_P2161140	Rgs6	Regulator of G-protein-signaling 6	mmu:50779	0.626077	1.54336	up	0.000190791	0.00230519	5.9381	6.05287	5.68169	5.19333	5.35367	5.24743
A_55_P2089198	Rgs7	regulator of G protein signaling 7	mmu:24012	1.13979	2.20348	up	0.00131536	0.00789372	4.8278	5.93327	5.3797	4.37563	4.13704	4.20874
A_55_P1981829	Rhox8	reproductive homeobox 8	mmu:434768	-1.11771	0.460823	down	0.00294224	0.0135739	10.7333	10.7369	11.2708	12.3285	11.3632	12.4024
A_55_P2145680	Rilpl1	Rab interacting lysosomal protein-like 1	mmu:75695	-0.735493	0.600613	down	0.000609018	0.00474455	7.35606	7.12058	7.58567	8.14951	8.09398	8.02529
A_55_P1974264	Rims1	regulating synaptic membrane exocytosis 1	mmu:116837	0.708755	1.63439	up	0.0048087	0.0191271	4.73305	5.40076	4.82604	4.11154	4.22661	4.49544
A_51_P201581	Rln3	relaxin 3	mmu:212108	-0.707129	0.612538	down	5.06858e-05	0.00107362	5.13816	4.81127	4.80955	5.69156	5.57458	5.61423
A_52_P200207	Rmnd5a	required for meiotic nuclear division 5 homolog A (S. cerevisiae)	mmu:68477	-0.633267	0.644715	down	0.0120884	0.0368914	7.59945	7.0236	7.70308	8.09136	8.05654	8.07805
A_55_P2001593	Rnf180	Rnf180 protein	mmu:71816	0.592612	1.50797	up	6.47835e-06	0.000373678	10.1379	9.99909	9.92394	9.41346	9.45076	9.41884
A_52_P551856	Rnft1	ring finger protein, transmembrane 1	mmu:76892	0.70701	1.63242	up	0.00160784	0.00901021	4.73005	4.34863	4.19443	3.6133	4.00601	3.53277
A_51_P214251	Rnls	Renalase	mmu:67795	-0.684133	0.62238	down	0.000322221	0.00317557	6.78496	6.37374	6.79354	7.28586	7.41511	7.30367
A_55_P2144886	Robo3	roundabout homolog 3 (Drosophila)	mmu:19649	-0.687585	0.620892	down	0.00656951	0.0238932	5.46913	5.26541	5.02148	5.63446	6.16542	6.0189
A_55_P2078123	Rora	RAR-related orphan receptor alpha	mmu:19883	-0.760457	0.590309	down	3.22175e-06	0.000280215	6.20618	6.29913	6.27984	6.92566	7.11562	7.02524
A_55_P1978905	Rpl26-ps2	ribosomal protein L26, pseudogene 2		1.25041	2.37909	up	0.000422611	0.00375729	9.48666	8.5136	8.63763	7.69054	7.47968	7.71644
A_66_P103092	Rpl9-ps3	ribosomal protein L9, pseudogene 3		0.591363	1.50667	up	6.48864e-06	0.000373678	14.0251	13.9222	13.8517	13.2692	13.3827	13.373
A_55_P2065442	Rprl3	ribonuclease P RNA-like 3		0.745872	1.67699	up	1.97476e-06	0.0002284	4.74422	4.94192	4.87597	4.09842	4.06266	4.16341
A_51_P278653	Rprm	reprimo, TP53 dependent G2 arrest mediator candidate	mmu:67874	-0.687848	0.620779	down	3.92513e-06	0.000309037	7.32501	7.40342	7.42053	8.16474	7.99522	8.05254
A_55_P2032368	Rps27a-ps1	ribosomal protein 27A, pseudogene 1		1.33037	2.51467	up	1.94158e-05	0.000647809	8.0312	8.15352	7.99244	6.50691	7.0968	6.58235
A_55_P1981719	Rreb1	ras responsive element binding protein 1	mmu:68750	-0.709303	0.611616	down	1.38929e-05	0.000554661	3.85747	3.72697	3.64929	4.49809	4.54002	4.32352
A_55_P2045535	Rsg1	REM2- and Rab-like small GTPase 1	mmu:76166	-0.647478	0.638395	down	0.0122767	0.0373046	4.28322	3.8328	3.63446	4.54384	4.86931	4.27975
A_51_P513311	Rxrg	retinoid X receptor gamma	mmu:20183	-0.67807	0.625001	down	4.54113e-06	0.000331536	7.6185	7.5346	7.59413	8.38846	8.18949	8.2035
A_55_P2039704	S100a2	S100 calcium binding protein A2	mmu:628324	0.593879	1.5093	up	0.000737228	0.00537256	5.35797	5.45504	5.26702	4.94329	4.80372	4.55138
A_55_P2013223	S100z	S100 calcium binding protein, zeta	mmu:268686	-0.965659	0.512044	down	0.000632964	0.00486249	3.66714	4.42174	4.23562	4.9895	5.12273	5.10925
A_55_P1953169	Saa3	serum amyloid A 3	mmu:20210	0.704537	1.62962	up	1.51902e-06	0.000206303	6.74779	6.84801	6.91588	6.09909	6.18625	6.11273
A_55_P1977855	Sall3	sal-like 3 (Drosophila)	mmu:20689	1.41345	2.66374	up	1.79802e-07	8.45636e-05	7.16191	7.42469	7.42241	6.06439	5.89074	5.81353
A_55_P2345425	Sat2	spermidine/spermine N1-acetyl transferase 2	mmu:69215	-0.815452	0.56823	down	0.00135601	0.00806756	5.25464	4.76873	5.4957	5.91887	6.12825	5.91831
A_66_P101664	Scai	Protein SCAI	mmu:320271	0.848954	1.80119	up	0.0116972	0.0359916	7.19131	6.08879	6.19166	5.815	5.43835	5.67154
A_51_P128575	Scgb1a1	secretoglobin, family 1A, member 1 (uteroglobin)	mmu:22287	0.625628	1.54288	up	1.84402e-05	0.000637622	5.05114	5.16357	5.22637	4.43848	4.58099	4.54474
A_51_P110341	Scgb3a1	secretoglobin, family 3A, member 1	mmu:68662	-1.11041	0.463164	down	1.20379e-07	7.59553e-05	4.9331	4.97411	5.05397	6.14213	6.1258	6.02446
A_55_P2203478	Scn5a	sodium channel, voltage-gated, type V, alpha	mmu:20271	0.849383	1.80173	up	0.000522231	0.0043104	9.61343	9.73939	9.10061	8.4957	8.70281	8.70677
A_51_P380432	Scx	scleraxis	mmu:20289	-0.615931	0.652509	down	8.19266e-06	0.000426407	7.40172	7.22392	7.2551	7.99583	7.82142	7.91127
A_66_P140599	Sdk1	Sidekick homolog 1 (Chicken)	mmu:330222	0.62966	1.5472	up	5.7446e-06	0.000360586	8.73047	8.84687	8.64609	8.09049	8.1758	8.06817
A_51_P507778	Sdr42e1	short chain dehydrogenase/reductase family 42E, member 1	mmu:74032	-0.771656	0.585745	down	0.00332299	0.0147594	6.17017	5.65111	6.46219	6.99093	6.80619	6.80132
A_55_P2037558	Sec14l5	Protein Sec14l5	mmu:665119	0.750469	1.68234	up	0.000155408	0.00202364	4.83019	4.97365	5.00946	4.39171	3.95463	4.21556
A_51_P291078	Sel1l3	sel-1 suppressor of lin-12-like 3 (C. elegans)	mmu:231238	-0.884203	0.541787	down	4.06368e-05	0.000947635	4.65047	4.34375	4.56391	5.58509	5.28506	5.3406
A_55_P2143025	Sema3c	sema domain, immunoglobulin domain (Ig), short basic domain, secreted, (semaphorin) 3C	mmu:20348	0.695876	1.61987	up	0.000313427	0.0031309	4.58304	4.50862	4.34329	3.608	3.8328	3.90653
A_51_P420176	Senp5	SUMO/sentrin specific peptidase 5	mmu:320213	-0.668381	0.629213	down	0.00759664	0.026382	3.9196	3.76004	3.96865	4.51915	4.56454	4.56975
A_55_P2163812	Sept4	Mus musculus septin 4 (Sept4), mRNA [NM_011129]		1.05857	2.08286	up	0.000825136	0.00578894	5.63356	5.72937	5.03595	4.23401	4.5397	4.44946
A_51_P325318	Serinc2	Serine incorporator 2	mmu:230779	-0.734844	0.600883	down	5.20121e-05	0.00108258	8.71803	8.57703	8.37356	9.25132	9.36505	9.25678
A_55_P2010292	Serpina1e	serine (or cysteine) peptidase inhibitor, clade A, member 1E	mmu:20704	0.675578	1.59724	up	0.000751822	0.00544145	5.69207	5.88639	5.50076	4.92802	5.04421	5.08025
A_55_P2013038	Serpinb6c	serine (or cysteine) peptidase inhibitor, clade B, member 6c	mmu:97848	0.623334	1.54043	up	5.47251e-06	0.000354976	12.6945	12.4712	12.6418	11.994	11.9275	12.0159
A_52_P602669	Serpinb6d	serine (or cysteine) peptidase inhibitor, clade B, member 6d	mmu:238568	1.15459	2.22622	up	2.5889e-07	9.3929e-05	9.41759	9.14943	9.22624	8.04725	8.11854	8.16368
A_55_P1965363	Serpinb6e	serine (or cysteine) peptidase inhibitor, clade B, member 6e	mmu:435350	1.63766	3.11161	up	6.13538e-07	0.000147763	7.67094	7.37648	7.22286	5.84094	5.91453	5.60183
A_55_P1973159	Serpinf1	serine (or cysteine) peptidase inhibitor, clade F, member 1	mmu:20317	-0.84977	0.554873	down	1.7011e-06	0.000218712	8.30269	8.24942	8.41963	9.13458	9.18771	9.19876
A_55_P2139886	Sft2d1	RIKEN cDNA 5630401J11, isoform CRA_d	mmu:106489	1.00833	2.01158	up	7.94227e-06	0.000421246	7.8243	7.534	7.56414	6.79478	6.42943	6.67323
A_55_P1958160	Sgce	sarcoglycan, epsilon	mmu:20392	-0.870626	0.546909	down	9.03595e-08	7.59553e-05	8.21357	8.25673	8.35742	9.19304	9.14661	9.09995
A_66_P113490	Sh2b2	SH2B adaptor protein 2	mmu:23921	-0.752465	0.593588	down	1.4442e-06	0.000203268	7.27753	7.32337	7.47277	8.11537	8.10957	8.10612
A_66_P118141	Sh2d2a	SH2 domain protein 2A	mmu:27371	0.591626	1.50694	up	2.44482e-05	0.000724174	6.33751	6.29473	6.48082	5.85066	5.74164	5.74587
A_55_P2003753	Sh2d5	SH2 domain-containing protein 5	mmu:230863	-0.590218	0.664243	down	5.71358e-07	0.000145108	7.91931	7.87986	7.94158	8.45459	8.54617	8.51065
A_52_P523174	Sh2d6	SH2 domain containing 6	mmu:71130	0.634766	1.55269	up	0.00187032	0.00995062	6.9717	6.84121	6.47225	6.24793	6.2685	5.86443
A_55_P2109701	Shb	SH2 domain-containing adapter protein B	mmu:230126	-0.770927	0.586041	down	0.00405269	0.0169236	4.36473	4.38105	5.16717	5.33576	5.41595	5.47401
A_55_P1968763	Shc4	SHC-transforming protein 4	mmu:271849	0.891605	1.85524	up	0.00307639	0.0139495	11.3652	11.8423	11.7253	10.5146	11.0923	10.6511
A_66_P132493	Siglece	sialic acid binding Ig-like lectin E	mmu:83382	0.677579	1.59945	up	4.24551e-05	0.000967892	11.6088	11.4508	11.2927	10.7749	10.8211	10.7236
A_51_P219385	Six5	sine oculis-related homeobox 5	mmu:20475	-0.628141	0.64701	down	0.00018134	0.00223499	7.79422	7.75804	7.51274	8.29119	8.30943	8.3488
A_55_P2027624	Skint10	Selection and upkeep of intraepithelial T-cells protein 10	mmu:230613	0.916718	1.88782	up	0.000252519	0.0027407	6.97054	6.93175	6.54106	5.67581	6.18028	5.83711
A_55_P2157388	Skint9	Selection and upkeep of intraepithelial T-cells protein 9	mmu:329918	0.595578	1.51108	up	0.000111395	0.00164387	7.70688	7.62079	7.37391	6.88978	7.00176	7.0233
A_51_P246066	Slamf9	SLAM family member 9	mmu:98365	-0.808301	0.571054	down	6.91892e-07	0.00015414	5.79615	5.70592	5.62813	6.5922	6.44227	6.52062
A_51_P186476	Slc11a1	solute carrier family 11 (proton-coupled divalent metal ion transporters), member 1	mmu:18173	-0.732035	0.602054	down	7.94145e-07	0.000156348	6.2903	6.274	6.24043	7.02062	7.08772	6.8925
A_66_P137384	Slc16a1	solute carrier family 16 (monocarboxylic acid transporters), member 1	mmu:20501	0.652382	1.57176	up	8.86275e-05	0.00144379	6.87489	6.90034	6.73724	6.06833	6.3017	6.18529
A_51_P221031	Slc16a12	solute carrier family 16 (monocarboxylic acid transporters), member 12	mmu:240638	0.607265	1.52337	up	0.0160987	0.0455806	5.33997	4.56006	4.63818	4.21915	4.01832	4.47894
A_55_P2067505	Slc16a3	Monocarboxylate transporter 4	mmu:80879	-0.619509	0.650893	down	5.77473e-06	0.000361206	13.5433	13.4935	13.459	14.0386	14.1875	14.1283
A_55_P1979377	Slc16a7	Slc16a7 protein	mmu:20503	1.11025	2.15882	up	0.00696376	0.0248819	4.7625	5.41019	5.2498	3.7718	4.67496	3.645
A_55_P1955289	Slc18b1	solute carrier family 18, subfamily B, member 1	mmu:76306	0.654772	1.57437	up	1.89045e-06	0.000225407	8.83483	8.97294	9.00429	8.33833	8.2202	8.28922
A_51_P288479	Slc25a29	solute carrier family 25 (mitochondrial carrier, palmitoylcarnitine transporter), member 29	mmu:214663	-0.590542	0.664093	down	1.93034e-05	0.000647809	6.1368	6.2755	6.40168	6.81466	6.92158	6.84936
A_51_P217498	Slc2a4	solute carrier family 2 (facilitated glucose transporter), member 4	mmu:20528	-0.675686	0.626035	down	1.11917e-07	7.59553e-05	8.72728	8.70002	8.74715	9.44267	9.39768	9.36116
A_55_P2016732	Slc30a2	Slc30a2 protein	mmu:230810	0.603257	1.51914	up	2.36364e-06	0.000246779	8.22302	8.26224	8.14333	7.61626	7.58601	7.61655
A_52_P26299	Slc35f1	solute carrier family 35, member F1	mmu:215085	-0.68229	0.623175	down	0.000272551	0.00287458	5.12256	4.77527	5.01352	5.47182	5.79907	5.68733
A_51_P501773	Slc35f3	solute carrier family 35, member F3	mmu:210027	-0.656466	0.63443	down	0.000349867	0.00334044	6.09428	5.99752	6.44448	6.9603	6.77316	6.77221
A_55_P2147776	Slc38a11	Putative sodium-coupled neutral amino acid transporter 11	mmu:320106	0.753861	1.6863	up	0.00179145	0.00969064	4.86445	5.58311	5.13506	4.39152	4.50547	4.42405
A_55_P2133978	Slc38a8	solute carrier family 38, member 8	mmu:234788	0.813841	1.75789	up	1.87807e-06	0.000224987	7.57065	7.76486	7.75745	6.97713	6.8869	6.78742
A_51_P219505	Slc41a2	Solute carrier family 41, member 2	mmu:338365	-0.695929	0.617312	down	0.000556986	0.00449786	5.11267	4.97495	4.81328	5.5796	5.59428	5.81482
A_52_P229981	Slc51a	solute carrier family 51, alpha subunit	mmu:106407	0.807523	1.7502	up	8.22917e-08	7.59553e-05	9.52404	9.46238	9.53007	8.70497	8.65475	8.7342
A_66_P128345	Slc5a11	solute carrier family 5 (sodium/glucose cotransporter), member 11	mmu:233836	-0.653597	0.635694	down	0.00146391	0.0084903	4.93755	5.18968	5.43156	6.05654	5.84158	5.62148
A_51_P153368	Slc6a1	solute carrier family 6 (neurotransmitter transporter, GABA), member 1	mmu:232333	-0.657435	0.634004	down	0.000946093	0.00634317	7.39675	7.0675	7.43128	7.99912	7.94999	7.91872
A_51_P438083	Slc6a13	solute carrier family 6 (neurotransmitter transporter, GABA), member 13	mmu:14412	-0.79783	0.575214	down	9.97525e-06	0.000473535	6.38672	6.36169	6.46241	7.21856	7.21978	7.16597
A_52_P88007	Slc6a7	solute carrier family 6 (neurotransmitter transporter, L-proline), member 7	mmu:240332	0.643713	1.56235	up	0.000217014	0.00249389	5.48386	5.54832	5.63324	5.14741	4.83239	4.75448
A_55_P1989658	Slco1a1	solute carrier organic anion transporter family, member 1a1	mmu:28248	0.651857	1.57119	up	0.000292328	0.00300213	5.30663	5.13077	5.32834	4.50312	4.65726	4.64978
A_55_P2022175	Sly	Sycp3 like Y-linked	mmu:382301	0.946646	1.92739	up	0.000174521	0.00217911	5.603	5.2931	5.22037	4.55657	4.0865	4.63347
A_52_P238902	Smg8	smg-8 homolog, nonsense mediated mRNA decay factor (C. elegans)	mmu:74133	0.957035	1.94132	up	1.14509e-05	0.000506686	7.13844	6.83801	6.68472	5.87018	5.99407	5.92582
A_51_P468055	Smyd1	SET and MYND domain containing 1	mmu:12180	0.854782	1.80849	up	7.82886e-07	0.000156348	11.2819	11.0984	11.0462	10.2378	10.324	10.3005
A_51_P356186	Snai3	snail homolog 3 (Drosophila)	mmu:30927	-0.649847	0.637348	down	0.00129463	0.00780253	4.4703	4.32375	4.36997	4.69494	5.22851	5.19011
A_52_P550147	Sned1	sushi, nidogen and EGF-like domains 1	mmu:208777	-0.606765	0.656668	down	3.24251e-05	0.000833502	8.08991	8.13472	8.09295	8.77646	8.6407	8.72071
A_55_P2351193	Snora47	small nucleolar RNA, H/ACA box 47		-0.649517	0.637494	down	0.000274788	0.00288988	6.01914	5.73328	6.02446	6.42313	6.57337	6.72893
A_55_P2079388	Snora74a	small nucleolar RNA, H/ACA box 74A		-0.606431	0.656819	down	2.1578e-05	0.000675729	9.75746	9.97376	10.0052	10.497	10.4744	10.5843
A_55_P2153633	Snrpc	U1 small nuclear ribonucleoprotein C	mmu:20630	1.7777	3.4288	up	0.00152552	0.0087199	6.61742	5.28704	4.91355	3.78742	3.51449	4.18299
A_51_P474459	Socs3	suppressor of cytokine signaling 3	mmu:12702	-0.671385	0.627904	down	5.88529e-05	0.00115064	13.1317	13.3354	13.4011	14.0455	13.9874	13.8494
A_55_P2038152	Sowaha	Ankrd43 protein	mmu:237761	0.945214	1.92547	up	1.10995e-05	0.000500592	5.36099	5.46844	5.22958	4.19898	4.55064	4.47375
A_66_P115541	Sox12	SRY-box containing gene 12	mmu:20667	-0.651406	0.63666	down	0.000478416	0.00407593	6.0716	6.0914	6.04925	6.55298	6.79354	6.81995
A_52_P641132	Sox14	SRY-box containing gene 14	mmu:20669	0.704112	1.62914	up	0.00537089	0.0206956	5.6108	5.92016	6.18326	5.40801	5.11296	5.08091
A_55_P2131899	Sox4	SRY-box containing gene 4	mmu:20677	-0.709644	0.611471	down	1.55918e-07	8.3542e-05	7.18942	7.21758	7.18022	7.8655	7.89887	7.95177
A_51_P404193	Sp5	trans-acting transcription factor 5	mmu:64406	1.83314	3.56312	up	5.58335e-09	2.83601e-05	8.00221	7.96562	8.11503	6.07672	6.35849	6.14823
A_55_P2068471	Spaca4	sperm acrosome associated 4	mmu:69363	0.590068	1.50532	up	0.000179211	0.00221373	6.43909	6.66944	6.24433	5.87562	5.84696	5.86007
A_51_P484599	Spata25	spermatogenesis associated 25	mmu:75642	0.90729	1.87552	up	3.39589e-06	0.00028653	6.72717	6.4896	6.53043	5.75456	5.61056	5.66021
A_55_P2080592	Spata31d1b	spermatogenesis associated 31 subfamily D, member 1B	mmu:238662	1.40156	2.64187	up	1.15024e-07	7.59553e-05	7.52384	7.33283	7.45615	5.93451	6.14075	6.0329
A_55_P2183498	Spcs2	signal peptidase complex subunit 2 homolog (S. cerevisiae)	mmu:66624	0.759813	1.69327	up	0.0015841	0.00893093	10.0463	10.4339	9.74754	9.16911	9.53953	9.2396
A_51_P106488	Speg	SPEG complex locus	mmu:11790	-0.879032	0.543732	down	5.09444e-06	0.000348502	7.28445	7.52854	7.56795	8.33542	8.29595	8.38666
A_51_P389885	Spic	Spi-C transcription factor (Spi-1/PU.1 related)	mmu:20728	1.15518	2.22713	up	1.42994e-08	3.95329e-05	8.51291	8.55993	8.65196	7.3438	7.42469	7.49076
A_55_P2180835	Spryd3	SPRY domain containing 3	mmu:223918	-0.622661	0.649472	down	0.00314049	0.0141768	5.80079	5.69994	5.75379	6.58687	6.39857	6.13706
A_52_P522977	Ssbp2	single-stranded DNA binding protein 2	mmu:66970	0.649392	1.56851	up	0.000139578	0.00189463	5.96461	6.33122	6.24649	5.47088	5.48097	5.64229
A_51_P129546	Sstr4	somatostatin receptor 4	mmu:20608	0.598831	1.51449	up	6.43261e-06	0.000373678	8.0147	8.15415	8.06709	7.47064	7.44916	7.51966
A_55_P2118609	St6galnac1	ST6 (alpha-N-acetyl-neuraminyl-2,3-beta-galactosyl-1,3)-N-acetylgalactosaminide alpha-2,6-sialyltransferase 1	mmu:20445	1.32001	2.49668	up	0.000633901	0.00486591	10.446	10.8685	10.6895	8.92481	9.82951	9.28973
A_51_P177261	Stac3	SH3 and cysteine rich domain 3	mmu:237611	-0.796447	0.575765	down	0.00244885	0.0119352	5.82252	6.27295	6.27295	7.28008	6.77343	6.70425
A_55_P1970910	Stard13	StAR-related lipid transfer (START) domain containing 13	mmu:243362	-0.68162	0.623465	down	0.00689628	0.0246926	6.05922	5.51321	6.03603	6.59844	6.50043	6.55445
A_55_P2045100	Stk32a	serine/threonine kinase 32A	mmu:269019	-0.718639	0.60767	down	0.00080925	0.00571539	5.16301	4.82156	5.07888	5.96717	5.72839	5.5238
A_51_P140690	Stmn3	stathmin-like 3	mmu:20262	0.629273	1.54679	up	7.82426e-06	0.000419698	8.89275	8.93937	8.87509	8.26443	8.28373	8.27122
A_51_P377526	Sts	steroid sulfatase	mmu:20905	1.19758	2.29354	up	0.00020377	0.00240034	11.7503	12.5562	11.8605	10.7882	11.0244	10.7616
A_52_P218833	Sult2a3	sulfotransferase family 2A, dehydroepiandrosterone (DHEA)-preferring, member 3	mmu:629203	-0.623186	0.649236	down	0.00191516	0.0100953	3.34207	3.78988	3.76052	4.22912	4.12594	4.40698
A_52_P202142	Sv2a	synaptic vesicle glycoprotein 2 a	mmu:64051	-0.802337	0.573419	down	0.000162767	0.00208091	5.59757	5.28241	5.6307	6.37512	6.39884	6.14373
A_55_P2131163	Sv2c	Sv2c protein	mmu:75209	0.618029	1.53478	up	0.000564345	0.00453422	6.64013	6.83098	6.46334	5.85646	5.9768	6.24711
A_51_P469688	Syt17	synaptotagmin XVII	mmu:110058	-0.751814	0.593856	down	0.00305557	0.0138925	4.07776	3.62708	4.40847	4.60919	4.79554	4.96401
A_55_P2048441	Syt3	synaptotagmin III	mmu:20981	-0.587572	0.665462	down	0.000539856	0.00440865	6.28352	6.30709	6.35883	6.8456	6.83698	7.02958
A_55_P2117425	Syt5	synaptotagmin V	mmu:53420	-0.706492	0.612808	down	2.82235e-06	0.000266466	7.70224	7.67737	7.63712	8.35881	8.35153	8.42588
A_55_P1985337	Sytl3	Sytl3 protein	mmu:83672	-0.622245	0.649659	down	1.67674e-05	0.00061399	6.10181	6.01035	6.20667	6.79416	6.78694	6.60447
A_55_P2244722	Taf9b	Transcription initiation factor TFIID subunit 9B	mmu:407786	-0.679698	0.624296	down	3.41697e-06	0.000286813	7.09473	6.97689	7.14711	7.71025	7.77773	7.76984
A_51_P450527	Tagln	transgelin	mmu:21345	0.749023	1.68065	up	0.00257799	0.0124049	12.1717	12.8516	12.2327	11.7266	11.7404	11.542
A_52_P385594	Tal2	T cell acute lymphocytic leukemia 2	mmu:21350	-0.665414	0.630508	down	8.07843e-05	0.00138458	5.76992	5.35214	5.56363	6.25385	6.26246	6.16563
A_55_P2017645	Tap2	Antigen peptide transporter 2	mmu:21355	-1.19801	0.435876	down	0.001411	0.00828369	6.41143	6.16258	6.72171	8.12564	7.4958	7.26831
A_55_P1993517	Tbc1d14	TBC1 domain family, member 14	mmu:100855	1.01773	2.02474	up	1.45666e-06	0.000203268	7.07739	6.76311	6.81405	5.81381	5.81612	5.97142
A_55_P2090924	Tbc1d8b	TBC1 domain family member 8B	mmu:245638	-1.22372	0.428179	down	3.63166e-05	0.000890282	3.526	3.36805	3.37961	4.86632	4.39767	4.68082
A_55_P2089565	Tbx22	T-box 22	mmu:245572	0.767401	1.7022	up	0.00107085	0.0069009	6.08445	6.24942	6.40952	5.16791	5.64537	5.62791
A_55_P1969002	Tbx3	T-box 3	mmu:21386	0.629197	1.5467	up	5.3281e-07	0.000136685	13.2417	13.3083	13.3312	12.7127	12.6739	12.6071
A_55_P2112445	Tbx4	T-box 4	mmu:21387	-0.713818	0.609704	down	0.00190816	0.0100668	5.59606	5.23281	5.58593	6.33344	6.2549	5.96791
A_55_P2061273	Tbx6	T-box 6	mmu:21389	-0.673074	0.627169	down	0.00553898	0.0211299	5.50243	5.53336	4.77261	5.93238	5.85844	6.03679
A_51_P508580	Tcf15	transcription factor 15	mmu:21407	-0.614482	0.653165	down	1.19041e-06	0.00017784	13.1401	13.263	13.1598	13.8445	13.8211	13.7408
A_55_P2008277	Tcp10c	t-complex protein 10c	mmu:100041352	0.973075	1.96302	up	1.52957e-05	0.000592445	7.5324	7.10715	7.13367	6.34255	6.31758	6.19387
A_51_P143712	Tdh	L-threonine dehydrogenase	mmu:58865	0.693577	1.61729	up	7.81154e-07	0.000156348	16.163	16.2146	16.2487	15.6021	15.4474	15.4961
A_55_P2065364	Tdrkh	tudor and KH domain containing protein	mmu:72634	-0.715764	0.608883	down	1.0376e-05	0.000483523	4.53759	4.68163	4.61525	5.2563	5.24743	5.47804
A_51_P395473	Tenc1	tensin like C1 domain-containing phosphatase	mmu:209039	-0.673159	0.627132	down	2.14669e-05	0.000674305	6.15696	5.95905	5.97254	6.62736	6.68755	6.79312
A_55_P2010216	Tescl	tescalcin-like	mmu:69301	-0.630191	0.646091	down	9.29395e-05	0.00148079	7.56521	7.57881	7.64858	8.20523	8.33686	8.14109
A_55_P2168168	Tex11	testis expressed gene 11	mmu:83558	-0.693791	0.618227	down	1.95401e-06	0.0002284	8.42785	8.56805	8.47062	9.17168	9.24792	9.1283
A_51_P116609	Tex12	testis expressed gene 12	mmu:66654	-0.721982	0.606264	down	2.76712e-05	0.00077083	5.22107	4.97754	5.27488	5.75332	5.98396	5.90215
A_52_P648433	Tex13	testis expressed gene 13	mmu:83555	-0.721838	0.606324	down	2.223e-06	0.000240245	8.15304	8.26784	8.11625	8.9532	8.89982	8.84962
A_52_P175376	Tfcp2l1	transcription factor CP2-like 1	mmu:81879	1.34524	2.54072	up	4.50531e-10	3.75463e-06	13.2031	13.1226	13.1642	11.8237	11.7766	11.8539
A_55_P2163493	Tgm3	transglutaminase 3, E polypeptide	mmu:21818	0.650476	1.56969	up	4.89014e-05	0.00104945	10.5884	10.6503	10.3885	9.87776	9.89139	9.90671
A_51_P478722	Tgtp1	T cell specific GTPase 1	mmu:21822	0.705981	1.63125	up	0.00182123	0.009785	4.78002	4.71482	4.21863	3.66052	3.85139	4.08361
A_55_P2275249	Th	tyrosine hydroxylase	mmu:21823	0.673926	1.59541	up	7.82463e-05	0.00136204	9.22414	9.25833	8.93086	8.44945	8.58958	8.35252
A_55_P2048912	Themis2	thymocyte selection associated family member 2	mmu:230787	-0.847407	0.555783	down	0.00145106	0.00844466	5.43454	5.57794	5.77399	6.54568	6.29235	6.49065
A_52_P487599	Thnsl2	threonine synthase-like 2 (bacterial)	mmu:232078	-0.755049	0.592526	down	7.8805e-07	0.000156348	7.47935	7.65641	7.52813	8.31794	8.23835	8.37274
A_51_P256066	Tiam2	T cell lymphoma invasion and metastasis 2	mmu:24001	0.600986	1.51675	up	0.00428927	0.0176131	9.66203	9.26934	8.9328	8.74324	8.63017	8.6878
A_55_P2164659	Tlx2	T cell leukemia, homeobox 2	mmu:21909	1.44326	2.71934	up	2.89922e-07	9.81753e-05	5.40836	5.8558	5.62194	4.23757	4.12742	4.19133
A_51_P371001	Tm4sf4	transmembrane 4 superfamily member 4	mmu:229302	0.622334	1.53936	up	0.00387951	0.0163695	6.11792	5.47378	5.80649	5.20547	5.03546	5.29026
A_55_P2049122	Tm6sf2	transmembrane 6 superfamily member 2	mmu:107770	0.608379	1.52455	up	0.000339787	0.00328626	8.91509	9.07376	8.71685	8.17207	8.39127	8.31722
A_55_P2058681	Tmc8	Tmc8 protein	mmu:217356	0.658195	1.57811	up	8.51776e-05	0.00141389	10.5072	10.3489	10.1178	9.62154	9.7634	9.61435
A_51_P189272	Tmcc3	transmembrane and coiled coil domains 3	mmu:319880	-0.712274	0.610357	down	4.98518e-06	0.000345925	7.61975	7.89904	7.70602	8.49682	8.42469	8.44013
A_55_P1973043	Tmem163	transmembrane protein 163	mmu:72160	0.64372	1.56235	up	0.0178602	0.0490585	4.0905	4.30865	4.13704	4.01217	3.10725	3.48562
A_51_P492346	Tmem174	transmembrane protein 174	mmu:68344	0.740261	1.67048	up	7.19848e-05	0.00129384	9.62795	9.47524	9.21888	8.65549	8.66081	8.78498
A_55_P1971963	Tmem176b	transmembrane protein 176B	mmu:65963	-0.680451	0.62397	down	0.00772527	0.0266828	4.78462	4.16842	4.71338	5.15609	5.32657	5.22512
A_66_P111322	Tmem178b	transmembrane protein 178B	mmu:434008	0.655386	1.57504	up	0.0150305	0.0433882	5.37635	5.48197	6.2926	5.21047	5.09263	4.88167
A_55_P2162988	Tmem179	transmembrane protein 179	mmu:104885	-0.794061	0.576719	down	1.7171e-06	0.00021906	7.42532	7.35745	7.48535	8.25852	8.20727	8.1845
A_55_P2021099	Tmem181a	transmembrane protein 181A	mmu:77106	0.885746	1.84772	up	2.80871e-07	9.81753e-05	11.7438	11.7438	11.743	10.7845	10.9308	10.8581
A_55_P1994128	Tmem184a	transmembrane protein 184a	mmu:231832	-0.595777	0.661688	down	0.0036559	0.0157131	6.10338	6.53636	6.76797	6.92723	7.1902	7.07762
A_55_P1967835	Tmem198	transmembrane protein 198	mmu:319998	0.804914	1.74704	up	0.00222873	0.0111709	10.6414	10.5869	9.96888	9.33677	9.83255	9.61316
A_55_P2046448	Tmem235	Transmembrane protein 235	mmu:546519	-0.731739	0.602178	down	0.000214303	0.00247259	6.21905	5.90649	6.24129	6.73488	6.96927	6.85789
A_55_P2087061	Tmem240	EG381582 protein	mmu:381582	0.702148	1.62693	up	5.77533e-05	0.00113695	6.6768	6.83045	6.65393	6.09937	5.9108	6.04456
A_55_P2446231	Tmem245	Transmembrane protein 245	mmu:242474	-0.8606	0.550723	down	0.00830274	0.0280816	3.73246	3.72353	3.63042	4.13837	4.31181	5.21803
A_55_P2177834	Tmem29	Protein Tmem29	mmu:382245	0.695345	1.61927	up	2.00926e-05	0.000651911	7.21781	7.20708	6.9375	6.47045	6.45175	6.35416
A_55_P2002768	Tmem74b	Protein Tmem74b	mmu:108832	-0.617151	0.651957	down	0.00344394	0.0150751	5.14981	4.9495	5.46108	5.62471	6.06174	5.72541
A_51_P261835	Tmem8c	transmembrane protein 8C	mmu:66139	0.760013	1.69351	up	1.13866e-06	0.000176236	6.41554	6.27892	6.38672	5.67989	5.62791	5.49334
A_55_P2110012	Tmem91	transmembrane protein 91	mmu:320208	-0.768853	0.586884	down	6.43213e-06	0.000373678	6.45433	6.44383	6.19664	7.19499	7.09456	7.11181
A_51_P516741	Tmprss5	Transmembrane protease, serine 5 (Spinesin)	mmu:80893	0.787482	1.72606	up	4.06085e-06	0.000312525	6.14746	6.00662	5.98633	5.41893	5.17699	5.18204
A_55_P2012439	Tnfrsf19	tumor necrosis factor receptor superfamily, member 19	mmu:29820	0.677751	1.59964	up	3.03037e-07	9.95502e-05	10.4771	10.4441	10.5188	9.86647	9.79671	9.74352
A_55_P1953030	Tnfsf12	tumor necrosis factor (ligand) superfamily, member 12	mmu:21944	-0.602088	0.6588	down	1.0281e-05	0.000481746	7.08486	6.9717	7.18562	7.73119	7.60769	7.70956
A_55_P2054200	Tnip3	TNFAIP3-interacting protein 3 beta	mmu:414084	0.818427	1.76348	up	0.00853391	0.0286611	5.45999	5.79115	5.06357	4.60719	4.48398	4.76826
A_52_P657360	Tnni1	troponin I, skeletal, slow 1	mmu:21952	-1.07367	0.475109	down	0.00074404	0.00540051	3.74415	3.68063	3.47635	4.30493	4.56694	5.25027
A_51_P202162	Tom1l2	target of myb1-like 2 (chicken)	mmu:216810	-0.600873	0.659355	down	0.0103747	0.0329743	4.15258	3.9289	4.18315	4.83698	4.71174	4.51852
A_55_P2173825	Tox2	TOX high mobility group box family member 2	mmu:269389	0.624031	1.54118	up	0.000286608	0.00296554	6.51849	6.63152	6.20641	5.71717	5.83477	5.93238
A_55_P2016287	Tpst1	protein-tyrosine sulfotransferase 1	mmu:22021	0.621604	1.53858	up	0.000506005	0.004237	8.55625	8.09295	8.14033	7.63756	7.575	7.71215
A_55_P2064659	Trim12a	tripartite motif-containing 12A	mmu:76681	-0.924669	0.526801	down	3.22151e-06	0.000280215	5.09455	5.34685	5.43268	6.30305	6.14465	6.20039
A_55_P2064652	Trim12c	tripartite motif-containing 12C	mmu:319236	-1.02334	0.491976	down	0.0013035	0.00784209	3.46674	4.00574	4.23499	4.74808	5.16496	4.86445
A_55_P2002657	Trim46	tripartite motif-containing 46	mmu:360213	-0.650926	0.636871	down	0.000195365	0.00234263	5.61102	5.74337	5.88318	6.33542	6.3496	6.50532
A_51_P490678	Trim68	tripartite motif-containing 68	mmu:101700	-0.686356	0.621422	down	0.000262106	0.00281825	7.30559	6.88944	7.36073	7.79844	7.96359	7.8528
A_55_P2006861	Trio	triple functional domain (PTPRF interacting)	mmu:223435	0.670688	1.59183	up	0.000800989	0.00568023	9.76229	9.91225	9.50851	9.07859	9.26062	8.83178
A_55_P1953353	Triobp	TRIO and F-actin binding protein	mmu:110253	-0.98767	0.504291	down	1.01041e-05	0.000478759	5.08256	4.75448	4.91802	6.00318	5.77452	5.94038
A_55_P2412847	Tro	Protein Tro	mmu:56191	-0.585881	0.666242	down	1.21545e-05	0.000517931	6.007	5.99215	5.80199	6.56707	6.4659	6.52581
A_55_P2007678	Trpc2	transient receptor potential cation channel, subfamily C, member 2	mmu:22064	0.652687	1.57209	up	1.76366e-05	0.000627336	8.98894	9.07078	8.87799	8.35479	8.41963	8.20523
A_55_P2043782	Trpm1	transient receptor potential cation channel, subfamily M, member 1	mmu:17364	0.726266	1.65435	up	0.000612648	0.00476844	8.03268	8.59573	8.5375	7.52963	7.71144	7.74606
A_55_P2237915	Tsc22d2	TSC22D2 isoform 4	mmu:72033	0.726987	1.65518	up	0.011194	0.0348698	4.92619	4.74147	4.48702	4.4347	3.86242	3.67661
A_51_P162222	Tsx	testis specific X-linked gene	mmu:22127	-0.654514	0.635289	down	0.00182977	0.00980965	5.61152	5.89006	5.80592	6.44358	6.34331	6.48414
A_55_P2082215	Ttbk1	tau tubulin kinase 1	mmu:106763	-0.820784	0.566134	down	0.00819235	0.0278157	4.19808	4.2952	4.60919	5.22866	5.20523	5.13092
A_52_P553673	Ttc17	Protein Ttc17	mmu:74569	-0.591683	0.663569	down	0.0015377	0.00875919	5.79571	5.89159	5.47355	6.38051	6.11401	6.44138
A_55_P2466685	Ttc21b	tetratricopeptide repeat domain 21B	mmu:73668	-0.896586	0.537157	down	0.00178812	0.00967877	4.6924	4.13203	4.82267	5.2874	5.71671	5.33275
A_55_P1969511	Ttc23l	Tetratricopeptide repeat protein 23-like	mmu:75777	0.725319	1.65327	up	0.000454604	0.00394047	4.30747	4.64539	4.40743	3.54559	3.62634	4.0124
A_55_P2004732	Ttc39a	Tetratricopeptide repeat protein 39A	mmu:230603	-0.842228	0.557781	down	0.00413529	0.0171491	4.80104	4.90129	4.78628	5.4776	5.41978	6.11792
A_52_P21	Ttc9	tetratricopeptide repeat domain 9	mmu:69480	-0.668415	0.629198	down	0.000310267	0.00311333	4.65094	4.94151	4.79017	5.5734	5.523	5.29146
A_55_P2133910	Ttll10	Protein polyglycylase TTLL10	mmu:330010	0.743292	1.67399	up	0.00957909	0.0311658	8.23649	8.20328	8.02902	7.34783	7.44712	7.44397
A_52_P454295	Ttn	Titin	mmu:22138	0.659166	1.57917	up	0.00199973	0.0103965	7.01722	7.44952	6.8828	6.44595	6.42918	6.49691
A_55_P2041828	Tubb3	tubulin, beta 3 class III	mmu:22152	0.679452	1.60153	up	3.62746e-07	0.000107124	11.5814	11.5745	11.4586	10.8739	10.8228	10.8794
A_55_P2077623	Tubb3-ps1	tubulin, beta 3 class III, pseudogene 1		1.17905	2.26428	up	6.28487e-07	0.000147763	8.00991	7.73353	7.73648	6.59308	6.58497	6.76472
A_55_P2006255	Txnip	thioredoxin interacting protein	mmu:56338	-0.811277	0.569877	down	1.85499e-06	0.000224987	8.3139	8.20924	8.26784	9.02044	9.16696	9.03742
A_66_P135323	Tyr	tyrosinase	mmu:22173	0.609112	1.52532	up	0.000390287	0.00359133	6.74196	7.07285	6.68032	6.11557	6.2328	6.31943
A_52_P338066	Ubd	ubiquitin D	mmu:24108	1.61274	3.05833	up	6.46298e-07	0.000147763	7.66233	7.90558	8.08256	6.40335	6.19403	6.21487
A_55_P2031125	Ube2l6	Ubiquitin/ISG15-conjugating enzyme E2 L6	mmu:56791	1.1758	2.25918	up	4.86587e-08	6.50413e-05	12.3391	12.3683	12.1585	11.1316	11.0738	11.1331
A_52_P401475	Ubxn4	UBX domain protein 4	mmu:67812	0.975967	1.96696	up	0.00070979	0.00525096	5.72661	5.09827	4.84481	4.2454	4.1748	4.3216
A_55_P2028804	Uchl3	ubiquitin carboxyl-terminal esterase L3 (ubiquitin thiolesterase)	mmu:50933	0.93285	1.90904	up	1.33987e-05	0.000546205	9.0274	8.54455	8.79547	7.86271	7.85614	7.85002
A_55_P1983066	Uhrf1bp1	Protein Uhrf1bp1	mmu:224648	-0.667172	0.62974	down	0.00410099	0.0170657	4.02777	4.44632	4.18114	4.77475	5.04134	4.84065
A_55_P2022241	Uncx	UNC homeobox	mmu:22255	1.43371	2.7014	up	8.51937e-06	0.0004336	7.5762	8.16662	7.87079	6.30963	6.58582	6.41705
A_51_P302738	Upp1	uridine phosphorylase 1	mmu:22271	-0.785853	0.580009	down	0.000277991	0.0029114	5.43863	5.39105	5.75071	6.38533	6.25829	6.29433
A_66_P132446	Usp15	ubiquitin specific peptidase 15	mmu:14479	1.12551	2.18179	up	1.19169e-05	0.000515046	7.95502	7.51642	7.50061	6.5047	6.64667	6.44414
A_55_P2440032	Usp24	Ubiquitin carboxyl-terminal hydrolase 24	mmu:329908	0.629621	1.54716	up	9.9672e-05	0.00153456	8.27585	8.59745	8.60362	7.90416	7.86215	7.82173
A_55_P2140903	Vax2os	Vax2 opposite strand transcript		0.632379	1.55012	up	0.000108789	0.00161953	7.64555	7.60409	7.65121	6.98497	6.85085	7.16789
A_55_P1960202	Vcan	versican	mmu:13003	0.977115	1.96852	up	1.66928e-07	8.3542e-05	9.12092	9.2114	9.36178	8.24044	8.26075	8.26157
A_51_P203306	Vmn1r216	Vomeronasal 1 receptor, I10	mmu:171279	0.624083	1.54123	up	0.000463477	0.0039951	6.47149	6.0252	6.23712	5.50612	5.66107	5.69437
A_55_P1999202	Vmn1r217	vomeronasal 1 receptor 217	mmu:171273	0.717549	1.64439	up	0.00295916	0.0136211	8.26359	8.786	8.07624	7.67632	7.80483	7.49203
A_55_P2055708	Vmn1r48	vomeronasal 1 receptor 48	mmu:113845	0.735302	1.66475	up	8.80943e-05	0.00143867	5.75655	5.97814	5.63875	5.18564	4.87743	5.10447
A_55_P2055727	Vmn1r52	vomeronasal 1 receptor 52	mmu:113849	0.64756	1.56652	up	0.000739974	0.00538207	6.42247	6.8136	6.4903	5.97446	6.09449	5.71474
A_66_P123209	Vmn1r56	vomeronasal 1 receptor 56	mmu:81015	0.686959	1.60989	up	0.0127918	0.0384283	5.21744	4.53528	5.31247	4.50669	4.31113	4.18648
A_55_P1982340	Vmn2r-ps43	vomeronasal 2, receptor, pseudogene 43		1.36923	2.58333	up	6.43836e-06	0.000373678	6.40433	6.53747	6.09512	4.7935	5.1184	5.01733
A_66_P100578	Vrtn	vertebrae development associated	mmu:432677	-0.709281	0.611625	down	2.78082e-07	9.81753e-05	8.77517	8.84239	8.74224	9.47162	9.48398	9.53205
A_55_P2183668	Vwa3b	von Willebrand factor A domain containing 3B	mmu:70853	0.587815	1.50297	up	0.015646	0.0447377	14.2419	14.6076	13.8485	13.4298	13.7678	13.7369
A_55_P1959525	Wbscr25	Williams Beuren syndrome chromosome region 25 (human)		-0.987684	0.504287	down	1.47435e-05	0.000577841	4.40002	4.72844	4.48629	5.65161	5.3069	5.61928
A_55_P2128969	Wbscr27	Williams Beuren syndrome chromosome region 27 (human)	mmu:79565	-0.60455	0.657677	down	3.80784e-06	0.000306218	10.7045	10.8046	10.5995	11.2986	11.3232	11.3004
A_55_P2070686	Wdfy1	WD repeat and FYVE domain containing 1	mmu:69368	0.655384	1.57503	up	0.000362404	0.00343175	10.0849	10.0597	9.73219	9.20509	9.38772	9.31781
A_51_P285097	Wdr38	WD repeat domain 38	mmu:76646	-0.705141	0.613383	down	0.000571737	0.00456473	5.64275	5.44989	6.0064	6.36751	6.2896	6.55737
A_51_P424722	Wdr54	WD repeat domain 54	mmu:75659	-0.938299	0.521848	down	0.00108285	0.00695027	3.42415	3.93279	4.30215	4.84005	4.97254	4.6614
A_51_P487073	Wfdc12	WAP four-disulfide core domain 12	mmu:192200	-0.657387	0.634025	down	0.00205228	0.0105767	4.5479	5.08941	4.85358	5.60779	5.43384	5.42143
A_55_P2146768	Wfdc8	WAP four-disulfide core domain protein 8	mmu:277343	0.662335	1.58264	up	0.000143128	0.00192561	6.68566	6.52438	6.32687	5.77611	5.83299	5.94081
A_55_P2073432	Wnt8a	wingless-related MMTV integration site 8A	mmu:20890	0.868141	1.82531	up	1.99172e-07	8.71561e-05	8.15863	8.15637	8.19607	7.27634	7.26877	7.36154
A_55_P1953143	Wt1	Wilms tumor protein homolog	mmu:22431	-0.994549	0.501893	down	1.05348e-06	0.000169698	9.74258	9.8562	9.8782	10.9423	10.784	10.7343
A_55_P1966838	Xaf1	XIAP associated factor 1	mmu:327959	0.805339	1.74756	up	1.86479e-06	0.000224987	7.99583	8.17792	7.97926	7.22144	7.2442	7.27136
A_55_P1973447	Ybx2	Y-box-binding protein 2	mmu:53422	-0.600416	0.659564	down	1.93976e-05	0.000647809	9.27576	9.37132	9.20844	9.88634	9.91225	9.85818
A_52_P214042	Zbtb46	zinc finger and BTB domain containing 46	mmu:72147	-0.824079	0.564843	down	1.82106e-06	0.00022297	4.67016	4.79805	4.8935	5.72791	5.54723	5.55881
A_51_P473229	Zbtb7b	zinc finger and BTB domain containing 7B	mmu:22724	-0.606054	0.656991	down	3.69705e-05	0.00090023	6.62586	6.66555	6.46198	7.17292	7.16409	7.23453
A_55_P2072233	Zcchc12	zinc finger, CCHC domain containing 12	mmu:72693	-0.654115	0.635465	down	9.86311e-06	0.000472679	5.71158	5.68666	5.70893	6.40567	6.32081	6.34303
A_51_P496054	Zcchc14	Zinc finger, CCHC domain containing 14	mmu:142682	-0.586217	0.666087	down	0.000553723	0.00448573	8.23099	8.12331	8.43327	8.93506	8.75276	8.85841
A_52_P154026	Zcwpw1	zinc finger, CW type with PWWP domain 1	mmu:381678	-0.766063	0.58802	down	1.04531e-06	0.000169698	7.49629	7.36256	7.5235	8.20924	8.17702	8.29428
A_52_P42704	Zdhhc19	zinc finger, DHHC domain containing 19	mmu:245308	0.649364	1.56848	up	0.00104009	0.00676791	6.08465	6.03769	5.64291	5.34612	5.10467	5.36638
A_52_P596008	Zeb2	zinc finger E-box binding homeobox 2	mmu:24136	-0.634211	0.644293	down	1.05314e-06	0.000169698	6.71172	6.60659	6.60359	7.27532	7.24002	7.3092
A_55_P2123854	Zfhx2	zinc finger homeobox 2	mmu:239102	1.27526	2.42042	up	2.16937e-06	0.000239285	7.696	7.31202	7.3923	6.3023	6.07462	6.19763
A_52_P496173	Zfp143	zinc finger protein 143	mmu:20841	-0.608987	0.655657	down	8.24831e-07	0.000158062	5.20143	5.15193	5.16667	5.83396	5.78445	5.72858
A_55_P2120993	Zfp282	zinc finger protein 282	mmu:101095	0.61919	1.53601	up	7.07949e-05	0.0012792	9.56822	9.58122	9.35262	8.73001	8.96463	8.94985
A_52_P312371	Zfp345	Protein Zfp345	mmu:545471	0.73995	1.67012	up	6.15862e-05	0.00117998	10.0133	9.6569	9.68844	8.99208	9.06211	9.0846
A_55_P2103661	Zfp366	zinc finger protein 366	mmu:238803	0.628793	1.54627	up	0.00176785	0.00960593	4.41195	4.78425	4.40913	3.90463	4.09778	3.71653
A_55_P2038081	Zfp369	zinc finger protein 369	mmu:170936	-0.591179	0.6638	down	0.00808597	0.0275281	4.77024	4.32787	4.94852	5.31766	5.1564	5.34612
A_55_P2153941	Zfp386	zinc finger protein 386 (Kruppel-like)	mmu:56220	0.889773	1.85288	up	6.60096e-05	0.00122907	12.1736	11.946	11.6243	10.9397	11.0222	11.1126
A_55_P2200780	Zfp389	zinc finger protein 389		-0.696627	0.617013	down	0.00799255	0.0273162	4.7349	4.10371	5.00595	5.35214	5.4169	5.16541
A_55_P2117590	Zfp395	zinc finger protein 395	mmu:380912	-1.0101	0.496511	down	0.000233548	0.00261416	3.85139	3.83574	3.7425	4.61014	4.88429	4.96551
A_55_P2126950	Zfp467	Zinc finger protein 467	mmu:68910	-0.801107	0.573909	down	1.41442e-05	0.000561284	5.99249	5.71363	5.76867	6.55616	6.55862	6.76334
A_51_P126626	Zfp503	zinc finger protein 503	mmu:218820	0.688595	1.61171	up	1.64904e-06	0.000216796	4.81647	4.91494	4.97958	4.22996	4.24179	4.17345
A_55_P2081925	Zfp53	zinc finger protein 53	mmu:24132	0.591051	1.50634	up	2.44101e-06	0.000249196	9.74999	9.69271	9.71872	9.21286	9.10101	9.0744
A_55_P2003517	Zfp536	zinc finger protein 536	mmu:243937	-0.599995	0.659756	down	1.67779e-05	0.00061399	7.97898	7.74837	7.91644	8.38316	8.54006	8.52056
A_52_P56488	Zfp558	zinc finger protein 558	mmu:72230	-1.00084	0.499709	down	9.2539e-05	0.00148079	3.48978	3.50678	3.79364	4.48205	4.9039	4.40677
A_55_P2037072	Zfp600	Protein Zfp600	mmu:667666	0.828788	1.77619	up	0.000512377	0.00426791	12.0089	12.0957	11.5713	10.963	10.9342	11.2923
A_55_P1978755	Zfp606	zinc finger protein 606	mmu:67370	-0.687139	0.621084	down	9.4754e-05	0.00149192	4.7853	4.46624	4.64292	5.38624	5.27048	5.29916
A_51_P382369	Zfp608	zinc finger protein 608	mmu:269023	-0.731629	0.602223	down	0.000786605	0.00560516	5.76113	5.98206	5.87859	6.45121	6.43215	6.9333
A_51_P228865	Zfp72	zinc finger protein 72	mmu:238722	0.820528	1.76605	up	1.98192e-05	0.000647809	10.4282	10.2441	10.1841	9.40809	9.50083	9.4859
A_55_P2071863	Zfp788	zinc finger protein 788	mmu:67607	0.751421	1.68345	up	2.68021e-06	0.000260802	6.7831	6.53111	6.61458	5.8853	5.85908	5.93015
A_55_P2144248	Zfp790	zinc finger protein 790	mmu:233056	0.900741	1.86703	up	1.64018e-05	0.000611426	8.46993	8.88073	8.60064	7.69483	7.6874	7.86684
A_52_P694988	Zfp933	zinc finger protein 933	mmu:242747	1.06754	2.09585	up	1.33555e-05	0.000546205	9.80724	9.37274	9.58471	8.43638	8.55764	8.56805
A_55_P2053320	Zfr2	zinc finger RNA binding protein 2	mmu:103406	-0.615072	0.652897	down	1.18691e-05	0.000515046	6.02663	5.81105	5.99189	6.59105	6.61225	6.47149
A_55_P2026753	Zmat1	zinc finger, matrin type 1	mmu:215693	-0.612797	0.653928	down	2.80568e-05	0.000773178	5.79176	6.03896	5.9507	6.53526	6.43656	6.64798
A_52_P499297	Zmym3	Zinc finger MYM-type protein 3	mmu:56364	-0.636279	0.64337	down	0.000677058	0.00508956	7.46868	7.3151	7.68637	8.21938	8.16855	7.99106
A_51_P392967	Zmynd10	zinc finger, MYND domain containing 10	mmu:114602	-0.617768	0.651679	down	0.0172934	0.0479738	3.89489	3.71225	3.24826	4.56327	4.17954	3.96589
A_55_P1967491	Zmynd15	Zinc finger, MYND-type containing 15	mmu:574428	-0.680956	0.623752	down	0.00967908	0.031389	3.78634	3.38008	3.72396	4.1429	4.64315	4.1472
A_51_P287756	Zscan2	zinc finger and SCAN domain containing 2	mmu:22691	-0.803384	0.573003	down	0.00305888	0.0139019	4.49306	4.18046	4.6968	5.563	5.16519	5.05229
