# Supplementary material for: GSK3 inhibitors CHIR99021 and 6-bromoindirubin-3′-oxime inhibit microRNA maturation in mouse embryonic stem cells
Source: Sci Rep. 2015 Mar 2;5:8666. doi: 10.1038/srep08666 (PMC4345320; doi:10.1038/srep08666)
Supplement: Supplementary Information — Dataset 2 [file srep08666-s3.xls]

## Sheet: S1
Additional file 1 The detailed sequence information in Control, BIO and CHIR small RNA libraries
A. The yield of Control sample
Category	total reads	% of total reads	unique reads	% of unique reads
Raw data	20265047	1
[low quality]	59424	0.0029
[high quality]	20205623	0.9971
[high quality]	20205623	1
[adaptor'3 null]	5636	0.0003
[insert null]	25806	0.0013
[5' adaptor_contaminants]	113069	0.0056
[size < 18 nt]	1190074	0.0589
[polyA]	693	0
clean_reads [size >= 18 nt]	18870345	0.9339	910008
clean_reads [size >= 18 nt]	18870345	1	910008	1
not match genome	6722545	0.356249	485415	0.533418
match genome	12147800	0.6438	424593	0.466582
clean_reads [size >= 18 nt]	18870345	1	910008	1
exon_antisense	5293	0.0003	4395	0.0048
exon_sense	219078	0.0116	166713	0.1832
intron_antisense	23216	0.0012	14133	0.0155
intron_sense	84740	0.0045	44721	0.0491
miRNA	2177256	0.1154	5836	0.0064
rRNA	11821995	0.6265	124269	0.1366
repeats	131047	0.0069	72632	0.0798
scRNA	32055	0.0017	526	0.0006
snRNA	168574	0.0089	6706	0.0074
snoRNA	122977	0.0065	3872	0.0043
srpRNA	18019	0.001	758	0.0008
tRNA	1750202	0.0927	43234	0.0475
unannotated	2315893	0.1227	422213	0.464
B. The yield of BIO sample
Category	total reads	% of total reads	unique reads	% of unique reads
Raw data	23058840	1
[low quality]	71806	0.00311403
[high quality]	22987034	0.996886
[high quality]	22987034	1
[adaptor'3 null]	8744	0.000380388
[insert null]	29701	0.00129208
[5' adaptor_contaminants]	85088	0.00370156
[size < 18 nt]	603234	0.0262424
[polyA]	1345	5.85112e-05
clean_reads [size >= 18 nt]	22258922	0.968325	996975
clean_reads [size >= 18 nt]	22258922	1	996975	1
not match genome	7510687	0.337424	491824	0.493316
match genome	14748235	0.662576	505151	0.506684
clean_reads [size >= 18 nt]	22258922	1	996975	1
exon_antisense	6159	0.0003	5168	0.0052
exon_sense	254859	0.0114	193349	0.1939
intron_antisense	27709	0.0012	17988	0.018
intron_sense	92507	0.0042	57648	0.0578
miRNAs	2123434	0.0954	5531	0.0055
rRNA	15327434	0.6886	132864	0.1333
repeats	161783	0.0073	93623	0.0939
scRNA	32852	0.0015	564	0.0006
snRNA	185949	0.0084	6893	0.0069
snoRNA	156192	0.007	4243	0.0043
srpRNA	16053	0.0007	724	0.0007
tRNA	1578211	0.0709	40659	0.0408
unannotated	2295780	0.1031	437721	0.439
C. The yield of CHIR sample
Category	total reads	% of total reads	unique reads	% of unique reads
Raw data	25531415	1
[low quality]	112861	0.00442048
[high quality]	25418554	0.99558
[high quality]	25418554	1
[adaptor'3 null]	11151	0.000438695
[insert null]	6817	0.00026819
[5' adaptor_contaminants]	74438	0.00292849
[size < 18 nt]	1567042	0.0616495
[polyA]	743	2.92306e-05
clean_reads [size >= 18 nt]	23758363	0.934686	1052307
clean_reads [size >= 18 nt]	23758363	1	1052307	1
not match genome	8783198	0.369689	538185	0.511433
match genome	14975165	0.630311	514122	0.488567
clean_reads [size >= 18 nt]	23758363	1	1052307	1
exon_antisense	4901	0.0002	4010	0.0038
exon_sense	323361	0.0136	240525	0.2286
intron_antisense	26079	0.0011	14331	0.0136
intron_sense	86490	0.0036	55954	0.0532
miRNAs	1442829	0.0607	5088	0.0048
rRNA	18019773	0.7585	140843	0.1338
repeats	139271	0.0059	79656	0.0757
scRNA	17740	0.0007	492	0.0005
snRNA	170592	0.0072	6783	0.0064
snoRNA	101234	0.0043	3849	0.0037
srpRNA	16811	0.0007	711	0.0007
tRNA	1143127	0.0481	36732	0.0349
unannotated	2266155	0.0954	463333	0.4403
D. The common and specific tags between Control（J1-U) and BIO small RNA library
Class	Unique_sRNAs	%	Total sRNAs	%
Total_sRNAs	1654508	1	41129267	1
J1-U_&_BIO	252475	0.1526	39480143	0.9599
J1-U_specific	657533	0.3974	762292	0.0185
BIO_specific	744500	0.45	886832	0.0216
E. The common and specific tags between Control （J1-U) and CHIR small RNA library
Class	Unique_sRNAs	%	Total sRNAs	%
Total_sRNAs	1710829	1	42628708	1
J1-U_&_CHIR	251486	0.147	40823160	0.9576
J1-U_specific	658522	0.3849	776784	0.0182
CHIR_specific	800821	0.4681	1028764	0.0241

## Sheet: sequence lenth distribution
A. Sequence length distribution of Control small RNA library
B. Sequence length distribution of BIO small RNA library
C. Sequence length distribution of CHIR small RNA library
