# Supplementary material for: GSK3 inhibitors CHIR99021 and 6-bromoindirubin-3′-oxime inhibit microRNA maturation in mouse embryonic stem cells
Source: Sci Rep. 2015 Mar 2;5:8666. doi: 10.1038/srep08666 (PMC4345320; doi:10.1038/srep08666)
Supplement: Supplementary Information — Dataset 3 [file srep08666-s4.xls]

## Sheet: Sheet3
miR-name	Control-total-reads	BIO-total-reads	J1-U-expressed	BIO-expressed	J1-U-std	BIO-std	fold-change(log2 BIO/J1-U)	fold change(BIO/Control)	p-value	style
mmu-miR-193-5p	18870345	22258922	22	44	1.1659	1.9767	0.76165	1.69543	0.0414433	up
mmu-miR-196a-5p	18870345	22258922	822	1531	43.5604	68.7814	0.659001	1.57899	5.21696e-27	up
mmu-miR-211-3p	18870345	22258922	2	24	0.106	1.0782	3.34649	10.1717	3.48915e-05	up
mmu-miR-211-5p	18870345	22258922	7	29	0.371	1.3028	1.81212	3.51159	0.00118015	up
mmu-miR-219-2-3p	18870345	22258922	180	324	9.5388	14.556	0.609734	1.52598	3.97688e-06	up
mmu-miR-302a-5p	18870345	22258922	171	366	9.0618	16.4428	0.859586	1.81452	3.74362e-11	up
mmu-miR-302d-3p	18870345	22258922	46	101	2.4377	4.5375	0.896377	1.86139	0.000340941	up
mmu-miR-3096-5p	18870345	22258922	113	297	5.9882	13.343	1.15589	2.22822	2.99153e-14	up
mmu-miR-3096b-5p	18870345	22258922	234	836	12.4004	37.558	1.59873	3.02877	5.86421e-60	up
mmu-miR-466d-5p	18870345	22258922	38	93	2.0137	4.1781	1.053	2.07484	8.66796e-05	up
mmu-miR-466i-5p	18870345	22258922	13	31	0.6889	1.3927	1.01552	2.02163	0.0301245	up
mmu-miR-466n-5p	18870345	22258922	38	93	2.0137	4.1781	1.053	2.07484	8.66796e-05	up
mmu-miR-669a-5p	18870345	22258922	86	155	4.5574	6.9635	0.611602	1.52795	0.0014171	up
mmu-miR-669o-5p	18870345	22258922	31	66	1.6428	2.9651	0.851924	1.80491	0.00571436	up
mmu-miR-669p-5p	18870345	22258922	86	155	4.5574	6.9635	0.611602	1.52795	0.0014171	up
mmu-miR-101b-3p	18870345	22258922	49244	29116	2609.6	1308.06	-0.996399	0.50125	0	down
mmu-miR-103-2-5p	18870345	22258922	22	12	1.1659	0.5391	-1.11282	0.46239	0.0287262	down
mmu-miR-10a-5p	18870345	22258922	1044	776	55.3249	34.8624	-0.666257	0.630139	1.01107e-22	down
mmu-miR-1188-5p	18870345	22258922	354	197	18.7596	8.8504	-1.08381	0.47178	4.79791e-18	down
mmu-miR-1195	18870345	22258922	184	120	9.7507	5.3911	-0.854926	0.552894	3.11251e-07	down
mmu-miR-1197-3p	18870345	22258922	104	41	5.5113	1.842	-1.58112	0.334222	3.31485e-10	down
mmu-miR-1198-5p	18870345	22258922	70	38	3.7095	1.7072	-1.11959	0.460224	8.00055e-05	down
mmu-miR-126-3p	18870345	22258922	24	10	1.2718	0.4493	-1.50112	0.353279	0.00397439	down
mmu-miR-126-5p	18870345	22258922	45	34	2.3847	1.5275	-0.642635	0.640542	0.0487831	down
mmu-miR-127-3p	18870345	22258922	16838	11278	892.299	506.673	-0.816473	0.567829	0	down
mmu-miR-127-5p	18870345	22258922	378	269	20.0314	12.085	-0.729046	0.603303	1.65163e-10	down
mmu-miR-129-5p	18870345	22258922	148	111	7.843	4.9868	-0.653291	0.635828	0.000284669	down
mmu-miR-130a-5p	18870345	22258922	90	61	4.7694	2.7405	-0.799369	0.574601	0.00073678	down
mmu-miR-134-5p	18870345	22258922	3148	2309	166.823	103.734	-0.68543	0.62182	2.39782e-68	down
mmu-miR-136-3p	18870345	22258922	307	119	16.2689	5.3462	-1.60553	0.328615	7.67314e-28	down
mmu-miR-140-5p	18870345	22258922	26	9	1.3778	0.4043	-1.76887	0.293439	0.000740794	down
mmu-miR-143-5p	18870345	22258922	160	63	8.4789	2.8303	-1.58292	0.333805	5.84095e-15	down
mmu-miR-148b-3p	18870345	22258922	1455	946	77.1051	42.4998	-0.85937	0.551193	2.15199e-47	down
mmu-miR-154-3p	18870345	22258922	906	491	48.0118	22.0586	-1.12205	0.459441	4.34142e-46	down
mmu-miR-154-5p	18870345	22258922	251	192	13.3013	8.6258	-0.624837	0.648493	5.55582e-06	down
mmu-miR-181a-2-3p	18870345	22258922	84	39	4.4514	1.7521	-1.34517	0.393607	5.80424e-07	down
mmu-miR-181a-5p	18870345	22258922	991	710	52.5163	31.8973	-0.719331	0.607379	1.48751e-24	down
mmu-miR-181b-5p	18870345	22258922	1459	1008	77.3171	45.2852	-0.771748	0.585707	9.06112e-40	down
mmu-miR-181c-3p	18870345	22258922	685	386	36.3003	17.3414	-1.06576	0.477721	1.46041e-32	down
mmu-miR-182-3p	18870345	22258922	124	92	6.5712	4.1332	-0.668898	0.628987	0.000694925	down
mmu-miR-187-5p	18870345	22258922	139	95	7.3661	4.268	-0.787341	0.579411	3.4414e-05	down
mmu-miR-1938	18870345	22258922	33	20	1.7488	0.8985	-0.960775	0.513781	0.0172057	down
mmu-miR-193b-5p	18870345	22258922	140	108	7.419	4.852	-0.612645	0.653996	0.000859196	down
mmu-miR-1943-5p	18870345	22258922	49	36	2.5967	1.6173	-0.683092	0.622829	0.0300044	down
mmu-miR-1968-5p	18870345	22258922	311	235	16.4809	10.5576	-0.642513	0.640596	2.17075e-07	down
mmu-miR-19b-3p	18870345	22258922	927	642	49.1247	28.8424	-0.768257	0.587126	1.09058e-25	down
mmu-miR-206-3p	18870345	22258922	59	24	3.1266	1.0782	-1.53597	0.344847	3.77856e-06	down
mmu-miR-20a-5p	18870345	22258922	1049	824	55.5899	37.0189	-0.586561	0.665929	1.70367e-18	down
mmu-miR-20b-3p	18870345	22258922	36	24	1.9078	1.0782	-0.823285	0.565154	0.0288669	down
mmu-miR-210-5p	18870345	22258922	151	116	8.002	5.2114	-0.61869	0.651262	0.000479499	down
mmu-miR-212-5p	18870345	22258922	34	15	1.8018	0.6739	-1.41883	0.374015	0.000976777	down
mmu-miR-21-5p	18870345	22258922	10513	7812	557.117	350.96	-0.666673	0.629958	4.78244e-213	down
mmu-miR-221-3p	18870345	22258922	788	598	41.7586	26.8656	-0.636313	0.643355	2.80032e-16	down
mmu-miR-221-5p	18870345	22258922	36	22	1.9078	0.9884	-0.948743	0.518084	0.0137649	down
mmu-miR-222-3p	18870345	22258922	1116	491	59.1404	22.0586	-1.4228	0.372987	4.62009e-81	down
mmu-miR-23a-5p	18870345	22258922	114	86	6.0412	3.8636	-0.644889	0.639542	0.00164345	down
mmu-miR-27a-3p	18870345	22258922	3668	1487	194.379	66.8047	-1.54085	0.343683	5.22582e-295	down
mmu-miR-27b-3p	18870345	22258922	4588	2120	243.133	95.2427	-1.35206	0.391731	1.12563e-302	down
mmu-miR-27b-5p	18870345	22258922	937	694	49.6546	31.1785	-0.671376	0.627908	8.14322e-21	down
mmu-miR-296-3p	18870345	22258922	2629	598	139.319	26.8656	-2.37456	0.192835	0	down
mmu-miR-299-3p	18870345	22258922	496	290	26.2846	13.0285	-1.01255	0.49567	3.26075e-22	down
mmu-miR-300-3p	18870345	22258922	194	107	10.2807	4.8071	-1.0967	0.467585	9.88603e-11	down
mmu-miR-3079-5p	18870345	22258922	23	13	1.2188	0.584	-1.06142	0.47916	0.0312714	down
mmu-miR-30a-3p	18870345	22258922	487	301	25.8077	13.5227	-0.932418	0.523979	3.12701e-19	down
mmu-miR-30a-5p	18870345	22258922	4225	3073	223.896	138.057	-0.697567	0.616611	6.78554e-94	down
mmu-miR-30c-1-3p	18870345	22258922	127	91	6.7301	4.0882	-0.719162	0.60745	0.000253621	down
mmu-miR-30c-2-3p	18870345	22258922	562	421	29.7822	18.9138	-0.655011	0.635071	1.34239e-12	down
mmu-miR-30e-3p	18870345	22258922	222	169	11.7645	7.5925	-0.631793	0.645374	1.59974e-05	down
mmu-miR-3107-5p	18870345	22258922	28	18	1.4838	0.8087	-0.87562	0.54502	0.0424544	down
mmu-miR-322-5p	18870345	22258922	76	56	4.0275	2.5158	-0.678867	0.624655	0.00716332	down
mmu-miR-323-3p	18870345	22258922	26011	13045	1378.41	586.057	-1.23389	0.42517	0	down
mmu-miR-323-5p	18870345	22258922	644	496	34.1276	22.2832	-0.614983	0.652938	7.27257e-13	down
mmu-miR-329-3p	18870345	22258922	1916	1222	101.535	54.8993	-0.887117	0.540693	3.48708e-65	down
mmu-miR-331-3p	18870345	22258922	130	84	6.8891	3.7738	-0.868298	0.547793	1.32012e-05	down
mmu-miR-335-3p	18870345	22258922	173	135	9.1678	6.065	-0.596068	0.661555	0.000300129	down
mmu-miR-337-5p	18870345	22258922	1456	997	77.1581	44.791	-0.784609	0.580509	8.50595e-41	down
mmu-miR-341-3p	18870345	22258922	4495	2327	238.204	104.542	-1.18811	0.438876	2.12635e-242	down
mmu-miR-342-3p	18870345	22258922	3351	2393	177.58	107.507	-0.724033	0.605403	8.29025e-80	down
mmu-miR-344-3p	18870345	22258922	49	22	2.5967	0.9884	-1.39351	0.380637	9.09876e-05	down
mmu-miR-3474	18870345	22258922	47	24	2.4907	1.0782	-1.20793	0.43289	0.000604914	down
mmu-miR-350-3p	18870345	22258922	517	359	27.3975	16.1284	-0.764441	0.588681	6.67645e-15	down
mmu-miR-351-3p	18870345	22258922	85	66	4.5044	2.9651	-0.603254	0.658267	0.010438	down
mmu-miR-361-5p	18870345	22258922	189	114	10.0157	5.1215	-0.967625	0.511347	8.52081e-09	down
mmu-miR-369-3p	18870345	22258922	555	421	29.4112	18.9138	-0.636926	0.643082	6.32745e-12	down
mmu-miR-369-5p	18870345	22258922	434	297	22.999	13.343	-0.785488	0.580156	2.71186e-13	down
mmu-miR-370-3p	18870345	22258922	134	55	7.1011	2.4709	-1.52301	0.34796	3.86553e-12	down
mmu-miR-375-3p	18870345	22258922	104	79	5.5113	3.5491	-0.634939	0.643968	0.00302339	down
mmu-miR-376a-3p	18870345	22258922	6132	4558	324.954	204.772	-0.66622	0.630156	5.77229e-125	down
mmu-miR-376b-3p	18870345	22258922	523	332	27.7154	14.9154	-0.893885	0.538163	3.12977e-19	down
mmu-miR-376c-3p	18870345	22258922	313	220	16.5869	9.8837	-0.746921	0.595874	2.85732e-09	down
mmu-miR-377-3p	18870345	22258922	130	79	6.8891	3.5491	-0.956862	0.515176	2.2562e-06	down
mmu-miR-377-5p	18870345	22258922	275	123	14.5731	5.5259	-1.39903	0.379185	9.79413e-21	down
mmu-miR-379-3p	18870345	22258922	84	51	4.4514	2.2912	-0.958156	0.514714	0.000142853	down
mmu-miR-379-5p	18870345	22258922	3993	2535	211.602	113.887	-0.893751	0.538213	1.83448e-135	down
mmu-miR-380-3p	18870345	22258922	686	492	36.3533	22.1035	-0.717812	0.608019	2.00407e-17	down
mmu-miR-380-5p	18870345	22258922	83	37	4.3984	1.6623	-1.4038	0.377933	2.85576e-07	down
mmu-miR-381-3p	18870345	22258922	33	10	1.7488	0.4493	-1.96061	0.256919	4.36625e-05	down
mmu-miR-382-3p	18870345	22258922	5996	2386	317.747	107.193	-1.56767	0.337353	0	down
mmu-miR-382-5p	18870345	22258922	15992	7411	847.467	332.945	-1.34787	0.392871	0	down
mmu-miR-409-3p	18870345	22258922	3734	2140	197.877	96.1412	-1.04137	0.485864	3.26162e-163	down
mmu-miR-409-5p	18870345	22258922	295	219	15.633	9.8388	-0.66804	0.629361	1.72457e-07	down
mmu-miR-410-3p	18870345	22258922	472	336	25.0128	15.0951	-0.728586	0.603495	9.49579e-13	down
mmu-miR-410-5p	18870345	22258922	166	52	8.7969	2.3361	-1.91289	0.265559	9.78861e-20	down
mmu-miR-411-5p	18870345	22258922	3207	1677	169.949	75.3406	-1.1736	0.443312	3.42921e-170	down
mmu-miR-412-3p	18870345	22258922	26	13	1.3778	0.584	-1.23833	0.423864	0.00955726	down
mmu-miR-412-5p	18870345	22258922	736	554	39.003	24.8889	-0.648083	0.638128	9.18582e-16	down
mmu-miR-431-3p	18870345	22258922	516	335	27.3445	15.0501	-0.861478	0.550389	6.24e-18	down
mmu-miR-433-5p	18870345	22258922	478	367	25.3308	16.4878	-0.619494	0.650899	4.93213e-10	down
mmu-miR-434-3p	18870345	22258922	3576	2175	189.504	97.7136	-0.955595	0.515629	8.07554e-136	down
mmu-miR-434-5p	18870345	22258922	125	64	6.6242	2.8753	-1.20403	0.43406	2.21292e-08	down
mmu-miR-449c-5p	18870345	22258922	100	67	5.2993	3.01	-0.816038	0.568	0.000292006	down
mmu-miR-466a-3p	18870345	22258922	351	264	18.6006	11.8604	-0.649196	0.637635	2.72204e-08	down
mmu-miR-466b-3p	18870345	22258922	361	278	19.1305	12.4894	-0.61517	0.652853	7.75948e-08	down
mmu-miR-466c-3p	18870345	22258922	361	278	19.1305	12.4894	-0.61517	0.652853	7.75948e-08	down
mmu-miR-466e-3p	18870345	22258922	364	280	19.2895	12.5792	-0.616776	0.652127	6.39249e-08	down
mmu-miR-466f-3p	18870345	22258922	591	374	31.319	16.8023	-0.898379	0.536489	1.06998e-21	down
mmu-miR-466h-3p	18870345	22258922	164	123	8.6909	5.5259	-0.653296	0.635826	0.000133383	down
mmu-miR-466i-3p	18870345	22258922	139	57	7.3661	2.5608	-1.52431	0.347647	1.48997e-12	down
mmu-miR-466m-3p	18870345	22258922	49	28	2.5967	1.2579	-1.04566	0.484423	0.00182085	down
mmu-miR-466p-3p	18870345	22258922	355	275	18.8126	12.3546	-0.606651	0.656719	1.42837e-07	down
mmu-miR-467c-3p	18870345	22258922	32	22	1.6958	0.9884	-0.778799	0.582852	0.0495349	down
mmu-miR-467e-3p	18870345	22258922	86	54	4.5574	2.426	-0.909631	0.532321	0.000229568	down
mmu-miR-485-3p	18870345	22258922	4401	2945	233.223	132.306	-0.817827	0.567296	2.31137e-128	down
mmu-miR-485-5p	18870345	22258922	6900	5365	365.653	241.027	-0.601281	0.659168	3.35955e-117	down
mmu-miR-487b-3p	18870345	22258922	1834	1314	97.1895	59.0325	-0.719291	0.607396	5.22513e-44	down
mmu-miR-494-3p	18870345	22258922	2946	1827	156.118	82.0794	-0.927545	0.525752	7.59556e-107	down
mmu-miR-494-5p	18870345	22258922	20	9	1.0599	0.4043	-1.39043	0.381451	0.0132241	down
mmu-miR-495-3p	18870345	22258922	4321	3212	228.984	144.302	-0.666156	0.630184	1.28513e-88	down
mmu-miR-495-5p	18870345	22258922	38	24	2.0137	1.0782	-0.901224	0.535432	0.0153189	down
mmu-miR-497-5p	18870345	22258922	397	294	21.0383	13.2082	-0.671584	0.627817	1.11328e-09	down
mmu-miR-5099	18870345	22258922	22	13	1.1659	0.584	-0.997404	0.500901	0.0453707	down
mmu-miR-5100	18870345	22258922	94	37	4.9814	1.6623	-1.58337	0.333701	2.25839e-09	down
mmu-miR-5105	18870345	22258922	2162	1602	114.571	71.9711	-0.670756	0.628177	8.73294e-46	down
mmu-miR-5113	18870345	22258922	21	11	1.1129	0.4942	-1.17116	0.444065	0.0260904	down
mmu-miR-539-5p	18870345	22258922	128	66	6.7831	2.9651	-1.19386	0.437131	1.8735e-08	down
mmu-miR-540-3p	18870345	22258922	672	321	35.6114	14.4212	-1.30415	0.40496	1.58243e-43	down
mmu-miR-540-5p	18870345	22258922	241	173	12.7714	7.7722	-0.716522	0.608563	5.02859e-07	down
mmu-miR-541-3p	18870345	22258922	57	31	3.0206	1.3927	-1.11695	0.461067	0.000384886	down
mmu-miR-542-3p	18870345	22258922	94	61	4.9814	2.7405	-0.862112	0.550147	0.00023255	down
mmu-miR-665-3p	18870345	22258922	1331	889	70.534	39.939	-0.820521	0.566238	2.57437e-40	down
mmu-miR-666-5p	18870345	22258922	369	211	19.5545	9.4793	-1.04465	0.484763	9.74928e-18	down
mmu-miR-667-3p	18870345	22258922	121	72	6.4122	3.2347	-0.987188	0.50446	2.83577e-06	down
mmu-miR-668-3p	18870345	22258922	155	98	8.2139	4.4027	-0.899679	0.536006	9.40818e-07	down
mmu-miR-669a-3p	18870345	22258922	1330	680	70.481	30.5495	-1.20609	0.433443	8.01194e-75	down
mmu-miR-669h-3p	18870345	22258922	55	22	2.9146	0.9884	-1.56013	0.33912	6.36432e-06	down
mmu-miR-669i	18870345	22258922	27	17	1.4308	0.7637	-0.905744	0.533757	0.0404296	down
mmu-miR-669m-3p	18870345	22258922	53	31	2.8086	1.3927	-1.01197	0.49587	0.00159052	down
mmu-miR-669o-3p	18870345	22258922	1330	680	70.481	30.5495	-1.20609	0.433443	8.01194e-75	down
mmu-miR-672-5p	18870345	22258922	14395	10013	762.837	449.842	-0.761956	0.589696	0	down
mmu-miR-674-3p	18870345	22258922	532	407	28.1924	18.2848	-0.624661	0.648572	3.78486e-11	down
mmu-miR-677-5p	18870345	22258922	94	49	4.9814	2.2014	-1.17813	0.441924	1.88526e-06	down
mmu-miR-758-5p	18870345	22258922	306	214	16.2159	9.6141	-0.754185	0.592881	3.16979e-09	down
mmu-miR-760-3p	18870345	22258922	393	288	20.8263	12.9386	-0.686725	0.621263	6.32072e-10	down
mmu-miR-7a-1-3p	18870345	22258922	108	55	5.7233	2.4709	-1.21181	0.431726	1.7388e-07	down
mmu-miR-92a-3p	18870345	22258922	29770	16021	1577.61	719.756	-1.13216	0.456233	0	down
mmu-miR-9-5p	18870345	22258922	328	208	17.3818	9.3446	-0.895373	0.537608	1.17946e-12	down
mmu-miR-96-5p	18870345	22258922	2332	1726	123.58	77.5419	-0.672398	0.627463	1.87833e-49	down
