# Supplementary material for: GSK3 inhibitors CHIR99021 and 6-bromoindirubin-3′-oxime inhibit microRNA maturation in mouse embryonic stem cells
Source: Sci Rep. 2015 Mar 2;5:8666. doi: 10.1038/srep08666 (PMC4345320; doi:10.1038/srep08666)
Supplement: Supplementary Information — Dataset 4 [file srep08666-s5.xls]

## Sheet: Sheet2
miR-name	Control-total-reads	CHIR-total-reads	Control-expressed	CHIR-expressed	Control-std	CHIR-std	fold-change(log2 CHIR/Control)	fold change (CHIR/Control)	p-value	style
mmu-miR-10b-5p	18870345	23758363	15	40	0.7949	1.6836	1.0827	2.118	0.0107919	up
mmu-miR-122-5p	18870345	23758363	55	1892	2.9146	79.6351	4.77203	27.3228	0	up
mmu-miR-147-3p	18870345	23758363	7	24	0.371	1.0102	1.44515	2.72291	0.0147124	up
mmu-miR-211-3p	18870345	23758363	2	130	0.106	5.4718	5.68988	51.6208	1.93127e-30	up
mmu-miR-211-5p	18870345	23758363	7	160	0.371	6.7345	4.18208	18.1523	6.19158e-32	up
mmu-miR-331-3p	18870345	23758363	130	326	6.8891	13.7215	0.994051	1.99177	4.94953e-12	up
mmu-miR-3471	18870345	23758363	11	28	0.5829	1.1785	1.01563	2.02179	0.0446993	up
mmu-let-7a-5p	18870345	23758363	34157	18148	1810.09	763.857	-1.24469	0.422	0	down
mmu-let-7b-5p	18870345	23758363	1711	1085	90.6714	45.6681	-0.989461	0.503666	4.09246e-72	down
mmu-let-7c-5p	18870345	23758363	61092	33440	3237.46	1407.5	-1.20172	0.434756	0	down
mmu-let-7d-5p	18870345	23758363	2787	1714	147.692	72.143	-1.03366	0.488469	6.99344e-125	down
mmu-let-7e-5p	18870345	23758363	17868	8205	946.883	345.352	-1.45512	0.364725	0	down
mmu-let-7f-5p	18870345	23758363	52379	31850	2775.73	1340.58	-1.05001	0.482965	0	down
mmu-let-7g-5p	18870345	23758363	16181	8634	857.483	363.409	-1.23851	0.423809	0	down
mmu-let-7i-5p	18870345	23758363	875	438	46.3691	18.4356	-1.33067	0.397584	7.67611e-60	down
mmu-miR-101a-3p	18870345	23758363	23494	19210	1245.02	808.557	-0.622749	0.649432	0	down
mmu-miR-101b-3p	18870345	23758363	49244	29298	2609.6	1233.17	-1.08146	0.47255	0	down
mmu-miR-103-2-5p	18870345	23758363	22	7	1.1659	0.2946	-1.98461	0.25268	0.00063201	down
mmu-miR-103-3p	18870345	23758363	115922	82030	6143.08	3452.68	-0.831245	0.562044	0	down
mmu-miR-106a-5p	18870345	23758363	586	487	31.054	20.498	-0.599296	0.660076	1.08645e-11	down
mmu-miR-106b-3p	18870345	23758363	2423	1748	128.403	73.5741	-0.803403	0.572996	1.18566e-71	down
mmu-miR-106b-5p	18870345	23758363	2404	1837	127.396	77.3201	-0.720401	0.606929	4.26966e-59	down
mmu-miR-107-3p	18870345	23758363	32906	25435	1743.79	1070.57	-0.70385	0.613932	0	down
mmu-miR-1188-5p	18870345	23758363	354	101	18.7596	4.2511	-2.14172	0.226609	3.16053e-48	down
mmu-miR-1193-3p	18870345	23758363	58	25	3.0736	1.0523	-1.54638	0.342367	2.68736e-06	down
mmu-miR-1193-5p	18870345	23758363	1201	567	63.6448	23.8653	-1.41513	0.374976	2.22957e-89	down
mmu-miR-1195	18870345	23758363	184	81	9.7507	3.4093	-1.51603	0.349647	1.48736e-16	down
mmu-miR-1197-3p	18870345	23758363	104	36	5.5113	1.5153	-1.86279	0.274944	6.42019e-13	down
mmu-miR-1198-5p	18870345	23758363	70	41	3.7095	1.7257	-1.10404	0.465211	7.18114e-05	down
mmu-miR-1224-5p	18870345	23758363	70	37	3.7095	1.5573	-1.25218	0.419814	1.12921e-05	down
mmu-miR-124-5p	18870345	23758363	43	33	2.2787	1.389	-0.714164	0.609558	0.031351	down
mmu-miR-125a-3p	18870345	23758363	44	23	2.3317	0.9681	-1.26815	0.415191	0.000445369	down
mmu-miR-125a-5p	18870345	23758363	785	330	41.5997	13.8898	-1.58255	0.333892	1.6234e-69	down
mmu-miR-126-3p	18870345	23758363	24	9	1.2718	0.3788	-1.74736	0.297846	0.00104633	down
mmu-miR-126-5p	18870345	23758363	45	23	2.3847	0.9681	-1.30058	0.405963	0.000292111	down
mmu-miR-127-3p	18870345	23758363	16838	6256	892.299	263.318	-1.76072	0.2951	0	down
mmu-miR-127-5p	18870345	23758363	378	188	20.0314	7.913	-1.33997	0.39503	4.32577e-27	down
mmu-miR-128-3p	18870345	23758363	18417	9593	975.976	403.774	-1.2733	0.413713	0	down
mmu-miR-129-1-3p	18870345	23758363	66	18	3.4976	0.7576	-2.20686	0.216606	1.58596e-10	down
mmu-miR-129-2-3p	18870345	23758363	623	318	33.0148	13.3848	-1.30252	0.405418	9.32618e-42	down
mmu-miR-129-5p	18870345	23758363	148	84	7.843	3.5356	-1.14945	0.450797	2.37671e-09	down
mmu-miR-1306-3p	18870345	23758363	412	291	21.8332	12.2483	-0.833942	0.560994	2.49396e-14	down
mmu-miR-1306-5p	18870345	23758363	187	65	9.9097	2.7359	-1.85683	0.276083	5.82333e-22	down
mmu-miR-130a-3p	18870345	23758363	12073	7976	639.787	335.713	-0.930361	0.524727	0	down
mmu-miR-130a-5p	18870345	23758363	90	23	4.7694	0.9681	-2.30058	0.202982	1.62724e-14	down
mmu-miR-130b-3p	18870345	23758363	4755	2669	251.983	112.339	-1.16546	0.445822	5.02038e-257	down
mmu-miR-130b-5p	18870345	23758363	150	56	7.949	2.3571	-1.75376	0.296528	1.16461e-16	down
mmu-miR-134-5p	18870345	23758363	3148	899	166.823	37.8393	-2.14036	0.226824	0	down
mmu-miR-136-3p	18870345	23758363	307	93	16.2689	3.9144	-2.05525	0.240606	6.18797e-40	down
mmu-miR-136-5p	18870345	23758363	459	160	24.3239	6.7345	-1.85273	0.276868	2.15308e-51	down
mmu-miR-139-3p	18870345	23758363	168	73	8.9029	3.0726	-1.53482	0.345123	1.69055e-15	down
mmu-miR-139-5p	18870345	23758363	25	9	1.3248	0.3788	-1.80627	0.28593	0.000615926	down
mmu-miR-140-3p	18870345	23758363	144037	120087	7632.98	5054.51	-0.594674	0.662194	0	down
mmu-miR-140-5p	18870345	23758363	26	16	1.3778	0.6734	-1.03283	0.48875	0.0222568	down
mmu-miR-143-3p	18870345	23758363	1901	937	100.74	39.4387	-1.35295	0.39149	4.21875e-131	down
mmu-miR-143-5p	18870345	23758363	160	130	8.4789	5.4718	-0.631862	0.645343	0.000196023	down
mmu-miR-145-5p	18870345	23758363	118	72	6.2532	3.0305	-1.04504	0.484632	8.16764e-07	down
mmu-miR-146b-5p	18870345	23758363	2008	1107	106.41	46.5941	-1.19142	0.437872	1.36382e-113	down
mmu-miR-148a-3p	18870345	23758363	650	445	34.4456	18.7302	-0.878953	0.543762	1.30659e-23	down
mmu-miR-148b-3p	18870345	23758363	1455	799	77.1051	33.6303	-1.19706	0.436162	1.88609e-83	down
mmu-miR-148b-5p	18870345	23758363	80	49	4.2395	2.0624	-1.03957	0.486472	5.31788e-05	down
mmu-miR-149-3p	18870345	23758363	250	129	13.2483	5.4297	-1.28686	0.409841	2.03492e-17	down
mmu-miR-150-5p	18870345	23758363	233	106	12.3474	4.4616	-1.46857	0.361339	1.13521e-19	down
mmu-miR-151-3p	18870345	23758363	806	568	42.7125	23.9074	-0.837201	0.559728	1.0479e-26	down
mmu-miR-151-5p	18870345	23758363	413	268	21.8862	11.2802	-0.956229	0.515402	1.00721e-17	down
mmu-miR-152-3p	18870345	23758363	1485	717	78.6949	30.1788	-1.38273	0.383491	2.74238e-106	down
mmu-miR-154-3p	18870345	23758363	906	244	48.0118	10.2701	-2.22494	0.213908	1.35844e-126	down
mmu-miR-154-5p	18870345	23758363	251	81	13.3013	3.4093	-1.96402	0.256313	4.12006e-31	down
mmu-miR-155-5p	18870345	23758363	37	27	1.9607	1.1364	-0.786898	0.579589	0.02987	down
mmu-miR-15a-5p	18870345	23758363	532	420	28.1924	17.678	-0.673351	0.627048	6.75741e-13	down
mmu-miR-15b-3p	18870345	23758363	107	66	5.6703	2.778	-1.02938	0.489921	3.52801e-06	down
mmu-miR-15b-5p	18870345	23758363	1541	1019	81.6625	42.8902	-0.929026	0.525213	8.98696e-59	down
mmu-miR-16-1-3p	18870345	23758363	485	334	25.7017	14.0582	-0.870452	0.546975	9.52729e-18	down
mmu-miR-16-2-3p	18870345	23758363	50	37	2.6497	1.5573	-0.766782	0.587727	0.0135548	down
mmu-miR-16-5p	18870345	23758363	5307	4031	281.235	169.667	-0.729073	0.603291	7.46218e-131	down
mmu-miR-17-3p	18870345	23758363	1703	1052	90.2474	44.2791	-1.02726	0.490641	2.75791e-76	down
mmu-miR-17-5p	18870345	23758363	2184	1533	115.737	64.5246	-0.842931	0.55751	3.33564e-70	down
mmu-miR-181a-2-3p	18870345	23758363	84	13	4.4514	0.5472	-3.02412	0.122928	5.03808e-18	down
mmu-miR-181a-5p	18870345	23758363	991	216	52.5163	9.0915	-2.53018	0.173118	1.92574e-161	down
mmu-miR-181b-5p	18870345	23758363	1459	344	77.3171	14.4791	-2.41682	0.187269	2.66374e-224	down
mmu-miR-181c-3p	18870345	23758363	685	410	36.3003	17.2571	-1.07279	0.475398	5.80317e-34	down
mmu-miR-181c-5p	18870345	23758363	2611	1886	138.365	79.3826	-0.801586	0.573718	8.99039e-77	down
mmu-miR-181d-5p	18870345	23758363	44939	36427	2381.46	1533.23	-0.635274	0.643818	0	down
mmu-miR-182-3p	18870345	23758363	124	69	6.5712	2.9042	-1.17802	0.441959	2.51603e-08	down
mmu-miR-182-5p	18870345	23758363	18969	14421	1005.23	606.986	-0.727787	0.603829	0	down
mmu-miR-183-3p	18870345	23758363	765	572	40.5398	24.0757	-0.751761	0.593878	2.25247e-21	down
mmu-miR-183-5p	18870345	23758363	3433	2450	181.926	103.122	-0.819003	0.566834	4.53402e-104	down
mmu-miR-1839-3p	18870345	23758363	23	7	1.2188	0.2946	-2.04863	0.241713	0.000357558	down
mmu-miR-1839-5p	18870345	23758363	17329	11129	918.319	468.425	-0.971179	0.510089	0	down
mmu-miR-184-3p	18870345	23758363	849	310	44.9912	13.048	-1.78581	0.290012	5.97297e-89	down
mmu-miR-185-3p	18870345	23758363	84	63	4.4514	2.6517	-0.747342	0.5957	0.00175036	down
mmu-miR-185-5p	18870345	23758363	18185	7837	963.681	329.863	-1.54669	0.342294	0	down
mmu-miR-187-3p	18870345	23758363	397	171	21.0383	7.1975	-1.54745	0.342114	6.76293e-35	down
mmu-miR-187-5p	18870345	23758363	139	48	7.3661	2.0203	-1.86633	0.27427	8.0976e-17	down
mmu-miR-18a-3p	18870345	23758363	37	19	1.9607	0.7997	-1.29384	0.407865	0.00108039	down
mmu-miR-18b-3p	18870345	23758363	40	27	2.1197	1.1364	-0.899389	0.536114	0.0113942	down
mmu-miR-191-5p	18870345	23758363	46640	26697	2471.6	1123.69	-1.1372	0.45464	0	down
mmu-miR-192-5p	18870345	23758363	10966	5891	581.124	247.955	-1.22877	0.426682	0	down
mmu-miR-1929-5p	18870345	23758363	50	37	2.6497	1.5573	-0.766782	0.587727	0.0135548	down
mmu-miR-1930-5p	18870345	23758363	42	17	2.2257	0.7155	-1.63724	0.321472	3.21653e-05	down
mmu-miR-193-3p	18870345	23758363	388	304	20.5614	12.7955	-0.684302	0.622307	4.85042e-10	down
mmu-miR-1934-3p	18870345	23758363	168	116	8.9029	4.8825	-0.866655	0.548417	4.90973e-07	down
mmu-miR-1935	18870345	23758363	1093	802	57.9216	33.7565	-0.778936	0.582796	1.22273e-31	down
mmu-miR-193b-3p	18870345	23758363	86	38	4.5574	1.5994	-1.51068	0.350946	1.87444e-08	down
mmu-miR-193b-5p	18870345	23758363	140	50	7.419	2.1045	-1.81775	0.283664	2.23866e-16	down
mmu-miR-1943-5p	18870345	23758363	49	12	2.5967	0.5051	-2.36204	0.194516	9.55966e-09	down
mmu-miR-194-5p	18870345	23758363	95	30	5.0344	1.2627	-1.99531	0.250814	6.0751e-13	down
mmu-miR-1947-5p	18870345	23758363	89	47	4.7164	1.9783	-1.25342	0.419451	7.14572e-07	down
mmu-miR-1949	18870345	23758363	115	93	6.0942	3.9144	-0.638646	0.642316	0.00143319	down
mmu-miR-195-5p	18870345	23758363	296	180	15.686	7.5763	-1.04991	0.482998	4.35288e-15	down
mmu-miR-1964-3p	18870345	23758363	36	27	1.9078	1.1364	-0.747439	0.59566	0.0404578	down
mmu-miR-1968-5p	18870345	23758363	311	200	16.4809	8.4181	-0.969228	0.510779	5.31915e-14	down
mmu-miR-196a-1-3p	18870345	23758363	195	115	10.3337	4.8404	-1.09416	0.468409	4.55213e-11	down
mmu-miR-199a-3p	18870345	23758363	1734	947	91.8902	39.8596	-1.20498	0.433774	4.05471e-100	down
mmu-miR-199b-3p	18870345	23758363	1734	947	91.8902	39.8596	-1.20498	0.433774	4.05471e-100	down
mmu-miR-19b-3p	18870345	23758363	927	601	49.1247	25.2964	-0.957517	0.514943	7.5601e-38	down
mmu-miR-1a-3p	18870345	23758363	2966	828	157.178	34.8509	-2.17313	0.221729	0	down
mmu-miR-200a-3p	18870345	23758363	917	472	48.5948	19.8667	-1.29045	0.408824	8.86298e-60	down
mmu-miR-200b-3p	18870345	23758363	738	438	39.109	18.4356	-1.08501	0.47139	4.13279e-37	down
mmu-miR-200b-5p	18870345	23758363	195	133	10.3337	5.598	-0.884374	0.541723	3.51968e-08	down
mmu-miR-200c-3p	18870345	23758363	389	273	20.6144	11.4907	-0.843186	0.557411	7.61204e-14	down
mmu-miR-205-5p	18870345	23758363	135	73	7.1541	3.0726	-1.21931	0.429488	2.27527e-09	down
mmu-miR-206-3p	18870345	23758363	59	13	3.1266	0.5472	-2.51445	0.175014	6.02566e-11	down
mmu-miR-20a-5p	18870345	23758363	1049	683	55.5899	28.7478	-0.951371	0.517141	3.67317e-42	down
mmu-miR-20b-5p	18870345	23758363	884	652	46.846	27.443	-0.771488	0.585813	1.66952e-25	down
mmu-miR-210-3p	18870345	23758363	1929	1052	102.224	44.2791	-1.20703	0.433158	1.8578e-111	down
mmu-miR-210-5p	18870345	23758363	151	18	8.002	0.7576	-3.40085	0.0946763	8.20248e-35	down
mmu-miR-212-5p	18870345	23758363	34	11	1.8018	0.463	-1.96035	0.256965	2.3029e-05	down
mmu-miR-215-5p	18870345	23758363	30	12	1.5898	0.5051	-1.6542	0.317713	0.000411739	down
mmu-miR-21-5p	18870345	23758363	10513	7086	557.117	298.253	-0.901445	0.53535	0	down
mmu-miR-219-1-3p	18870345	23758363	207	118	10.9696	4.9667	-1.14315	0.452769	2.05747e-12	down
mmu-miR-219-2-3p	18870345	23758363	180	68	9.5388	2.8622	-1.73668	0.300059	1.92658e-19	down
mmu-miR-219-5p	18870345	23758363	52	22	2.7556	0.926	-1.57328	0.336043	6.83468e-06	down
mmu-miR-221-3p	18870345	23758363	788	553	41.7586	23.276	-0.84323	0.557394	1.88809e-26	down
mmu-miR-221-5p	18870345	23758363	36	17	1.9078	0.7155	-1.41489	0.375039	0.00055539	down
mmu-miR-222-3p	18870345	23758363	1116	531	59.1404	22.35	-1.40387	0.377914	3.38354e-82	down
mmu-miR-22-5p	18870345	23758363	88	56	4.6634	2.3571	-0.984369	0.505447	5.0816e-05	down
mmu-miR-23a-3p	18870345	23758363	4839	2759	256.434	116.127	-1.14288	0.452855	1.85871e-253	down
mmu-miR-23a-5p	18870345	23758363	114	44	6.0412	1.852	-1.70575	0.306562	1.44839e-12	down
mmu-miR-23b-3p	18870345	23758363	2401	1732	127.237	72.9006	-0.803512	0.572953	4.91648e-71	down
mmu-miR-23b-5p	18870345	23758363	917	732	48.5948	30.8102	-0.657394	0.634023	2.6339e-20	down
mmu-miR-24-3p	18870345	23758363	3387	2667	179.488	112.255	-0.677105	0.625419	3.87129e-74	down
mmu-miR-25-3p	18870345	23758363	98738	57827	5232.44	2433.96	-1.10418	0.465168	0	down
mmu-miR-25-5p	18870345	23758363	16610	9920	880.217	417.537	-1.07595	0.474357	0	down
mmu-miR-27a-3p	18870345	23758363	3668	1795	194.379	75.5523	-1.36333	0.388685	4.9681e-254	down
mmu-miR-27b-3p	18870345	23758363	4588	2366	243.133	99.586	-1.28773	0.409595	2.10999e-290	down
mmu-miR-28-3p	18870345	23758363	218	120	11.5525	5.0509	-1.19359	0.437213	8.01242e-14	down
mmu-miR-28-5p	18870345	23758363	63	45	3.3386	1.8941	-0.817731	0.567334	0.00339266	down
mmu-miR-290-3p	18870345	23758363	343	228	18.1767	9.5966	-0.921495	0.527962	3.65414e-14	down
mmu-miR-290-5p	18870345	23758363	207146	126864	10977.3	5339.76	-1.03968	0.486435	0	down
mmu-miR-291a-3p	18870345	23758363	9086	7360	481.496	309.786	-0.636254	0.643381	2.77805e-175	down
mmu-miR-292-3p	18870345	23758363	25654	17740	1359.49	746.684	-0.864492	0.54924	0	down
mmu-miR-294-3p	18870345	23758363	54649	42194	2896.03	1775.96	-0.705472	0.613242	0	down
mmu-miR-294-5p	18870345	23758363	7414	4203	392.892	176.906	-1.15115	0.450267	0	down
mmu-miR-296-3p	18870345	23758363	2629	585	139.319	24.6229	-2.50032	0.176737	0	down
mmu-miR-296-5p	18870345	23758363	1376	693	72.9186	29.1687	-1.32187	0.400017	4.1276e-92	down
mmu-miR-297a-3p	18870345	23758363	386	141	20.4554	5.9348	-1.78521	0.290134	2.20086e-41	down
mmu-miR-297b-3p	18870345	23758363	386	141	20.4554	5.9348	-1.78521	0.290134	2.20086e-41	down
mmu-miR-297c-3p	18870345	23758363	386	141	20.4554	5.9348	-1.78521	0.290134	2.20086e-41	down
mmu-miR-298-5p	18870345	23758363	15969	10845	846.248	456.471	-0.890559	0.539405	0	down
mmu-miR-299-3p	18870345	23758363	496	173	26.2846	7.2816	-1.85189	0.277029	2.31566e-55	down
mmu-miR-299-5p	18870345	23758363	253	77	13.4073	3.241	-2.04851	0.241734	4.61439e-33	down
mmu-miR-29a-3p	18870345	23758363	5755	4443	304.976	187.008	-0.705597	0.613189	6.62239e-134	down
mmu-miR-29b-3p	18870345	23758363	204	154	10.8106	6.4819	-0.737958	0.599587	1.41234e-06	down
mmu-miR-29c-3p	18870345	23758363	491	327	26.0197	13.7636	-0.918746	0.528968	1.59472e-19	down
mmu-miR-300-3p	18870345	23758363	194	69	10.2807	2.9042	-1.82373	0.28249	3.327e-22	down
mmu-miR-301a-3p	18870345	23758363	129	90	6.8361	3.7881	-0.851699	0.554132	1.41148e-05	down
mmu-miR-301a-5p	18870345	23758363	1170	867	62.002	36.4924	-0.764719	0.588568	9.76406e-33	down
mmu-miR-301b-3p	18870345	23758363	114	77	6.0412	3.241	-0.898396	0.536483	1.94073e-05	down
mmu-miR-301b-5p	18870345	23758363	33	19	1.7488	0.7997	-1.12883	0.457285	0.00560473	down
mmu-miR-302a-5p	18870345	23758363	171	136	9.0618	5.7243	-0.662698	0.631696	5.90415e-05	down
mmu-miR-302b-3p	18870345	23758363	27	18	1.4308	0.7576	-0.917314	0.529494	0.0346644	down
mmu-miR-302d-3p	18870345	23758363	46	37	2.4377	1.5573	-0.646474	0.63884	0.0413953	down
mmu-miR-3057-5p	18870345	23758363	60	27	3.1796	1.1364	-1.48437	0.357403	3.64119e-06	down
mmu-miR-3062-5p	18870345	23758363	56	27	2.9676	1.1364	-1.38483	0.382936	2.19555e-05	down
mmu-miR-3064-5p	18870345	23758363	73	35	3.8685	1.4732	-1.39282	0.380819	1.11156e-06	down
mmu-miR-3066-5p	18870345	23758363	238	165	12.6124	6.9449	-0.860817	0.550641	2.63914e-09	down
mmu-miR-3068-5p	18870345	23758363	20	9	1.0599	0.3788	-1.48442	0.357392	0.00790034	down
mmu-miR-3072-3p	18870345	23758363	147	48	7.79	2.0203	-1.94705	0.259345	1.16239e-18	down
mmu-miR-3072-5p	18870345	23758363	151	46	8.002	1.9362	-2.04713	0.241965	2.41073e-20	down
mmu-miR-3078-5p	18870345	23758363	37	28	1.9607	1.1785	-0.734417	0.601061	0.0407502	down
mmu-miR-3079-5p	18870345	23758363	23	11	1.2188	0.463	-1.39638	0.379882	0.00643278	down
mmu-miR-3086-5p	18870345	23758363	22	11	1.1659	0.463	-1.33236	0.397118	0.0101541	down
mmu-miR-3095-3p	18870345	23758363	1575	693	83.4643	29.1687	-1.51674	0.349475	2.71789e-129	down
mmu-miR-30a-3p	18870345	23758363	487	313	25.8077	13.1743	-0.970075	0.510479	4.39275e-21	down
mmu-miR-30a-5p	18870345	23758363	4225	2857	223.896	120.252	-0.896765	0.53709	9.29138e-149	down
mmu-miR-30b-5p	18870345	23758363	75	49	3.9745	2.0624	-0.946449	0.518908	0.000295574	down
mmu-miR-30c-1-3p	18870345	23758363	127	85	6.7301	3.5777	-0.911596	0.531597	4.99989e-06	down
mmu-miR-30c-2-3p	18870345	23758363	562	396	29.7822	16.6678	-0.837387	0.559656	4.10721e-19	down
mmu-miR-30c-5p	18870345	23758363	586	317	31.054	13.3427	-1.21873	0.429661	1.26585e-35	down
mmu-miR-30e-3p	18870345	23758363	222	158	11.7645	6.6503	-0.822949	0.565285	3.17962e-08	down
mmu-miR-30e-5p	18870345	23758363	1338	876	70.9049	36.8712	-0.943391	0.520009	1.44958e-52	down
mmu-miR-3102-3p	18870345	23758363	194	78	10.2807	3.2831	-1.64681	0.319346	2.02381e-19	down
mmu-miR-3102-5p.2-5p	18870345	23758363	134	60	7.1011	2.5254	-1.49153	0.355635	3.43936e-12	down
mmu-miR-3107-5p	18870345	23758363	28	19	1.4838	0.7997	-0.891766	0.538954	0.0356536	down
mmu-miR-320-3p	18870345	23758363	72653	50876	3850.12	2141.39	-0.846352	0.556189	0	down
mmu-miR-322-3p	18870345	23758363	882	393	46.74	16.5415	-1.49857	0.353905	5.87064e-72	down
mmu-miR-322-5p	18870345	23758363	76	46	4.0275	1.9362	-1.05666	0.480745	6.55402e-05	down
mmu-miR-323-3p	18870345	23758363	26011	8198	1378.41	345.057	-1.99809	0.250331	0	down
mmu-miR-323-5p	18870345	23758363	644	198	34.1276	8.3339	-2.03388	0.244198	8.91391e-81	down
mmu-miR-328-5p	18870345	23758363	28	11	1.4838	0.463	-1.68021	0.312037	0.000562804	down
mmu-miR-329-5p	18870345	23758363	363	171	19.2365	7.1975	-1.41828	0.374159	2.5913e-28	down
mmu-miR-335-3p	18870345	23758363	173	83	9.1678	3.4935	-1.3919	0.381062	6.1373e-14	down
mmu-miR-335-5p	18870345	23758363	733	528	38.844	22.2238	-0.805586	0.57213	5.72224e-23	down
mmu-miR-337-3p	18870345	23758363	190	73	10.0687	3.0726	-1.71235	0.305164	4.62745e-20	down
mmu-miR-337-5p	18870345	23758363	1456	527	77.1581	22.1817	-1.79845	0.287484	1.14846e-152	down
mmu-miR-340-5p	18870345	23758363	4603	3629	243.928	152.746	-0.675317	0.626195	1.29807e-99	down
mmu-miR-342-3p	18870345	23758363	3351	1050	177.58	44.195	-2.00652	0.248873	0	down
mmu-miR-342-5p	18870345	23758363	311	201	16.4809	8.4602	-0.962031	0.513334	7.60432e-14	down
mmu-miR-344-3p	18870345	23758363	49	26	2.5967	1.0944	-1.24654	0.421458	0.000254737	down
mmu-miR-345-5p	18870345	23758363	113	57	5.9882	2.3992	-1.31957	0.400655	5.96806e-09	down
mmu-miR-3474	18870345	23758363	47	35	2.4907	1.4732	-0.757598	0.59148	0.0178352	down
mmu-miR-34a-3p	18870345	23758363	107	76	5.6703	3.1989	-0.825849	0.56415	0.000117523	down
mmu-miR-34b-3p	18870345	23758363	31	16	1.6428	0.6734	-1.28662	0.40991	0.0029169	down
mmu-miR-34b-5p	18870345	23758363	145	107	7.684	4.5037	-0.770747	0.586114	2.40367e-05	down
mmu-miR-34c-3p	18870345	23758363	23	7	1.2188	0.2946	-2.04863	0.241713	0.000357558	down
mmu-miR-34c-5p	18870345	23758363	8904	5463	471.851	229.94	-1.03707	0.487315	0	down
mmu-miR-350-3p	18870345	23758363	517	170	27.3975	7.1554	-1.93694	0.26117	3.53141e-61	down
mmu-miR-351-3p	18870345	23758363	85	32	4.5044	1.3469	-1.74169	0.299019	5.65801e-10	down
mmu-miR-351-5p	18870345	23758363	37	21	1.9607	0.8839	-1.14941	0.450808	0.00290792	down
mmu-miR-361-5p	18870345	23758363	189	143	10.0157	6.0189	-0.734692	0.600947	3.75396e-06	down
mmu-miR-362-3p	18870345	23758363	105	73	5.5643	3.0726	-0.85674	0.552199	8.25187e-05	down
mmu-miR-362-5p	18870345	23758363	35	24	1.8548	1.0102	-0.876623	0.544641	0.0205584	down
mmu-miR-363-3p	18870345	23758363	2779	1703	147.268	71.68	-1.0388	0.486731	1.53918e-125	down
mmu-miR-363-5p	18870345	23758363	18386	13332	974.333	561.15	-0.796029	0.575932	0	down
mmu-miR-365-1-5p	18870345	23758363	44	14	2.3317	0.5893	-1.98431	0.252734	1.14923e-06	down
mmu-miR-365-3p	18870345	23758363	230	89	12.1884	3.746	-1.70209	0.307341	9.1235e-24	down
mmu-miR-369-3p	18870345	23758363	555	271	29.4112	11.4065	-1.36651	0.387828	3.7992e-40	down
mmu-miR-369-5p	18870345	23758363	434	186	22.999	7.8288	-1.55471	0.340397	3.03249e-38	down
mmu-miR-370-3p	18870345	23758363	134	32	7.1011	1.3469	-2.3984	0.189675	6.50582e-22	down
mmu-miR-370-5p	18870345	23758363	56	29	2.9676	1.2206	-1.28171	0.411309	6.39872e-05	down
mmu-miR-374-5p	18870345	23758363	500	391	26.4966	16.4574	-0.687071	0.621114	1.33649e-12	down
mmu-miR-375-3p	18870345	23758363	104	42	5.5113	1.7678	-1.64044	0.320759	4.93106e-11	down
mmu-miR-376a-3p	18870345	23758363	6132	2671	324.954	112.424	-1.53129	0.345967	0	down
mmu-miR-376b-3p	18870345	23758363	523	227	27.7154	9.5545	-1.53644	0.344736	5.68409e-45	down
mmu-miR-376c-3p	18870345	23758363	313	116	16.5869	4.8825	-1.76435	0.294359	2.41601e-33	down
mmu-miR-377-3p	18870345	23758363	130	31	6.8891	1.3048	-2.40049	0.189401	2.52545e-21	down
mmu-miR-377-5p	18870345	23758363	275	90	14.5731	3.7881	-1.94376	0.259938	1.75234e-33	down
mmu-miR-378-3p	18870345	23758363	4987	3749	264.277	157.797	-0.743981	0.59709	1.84291e-127	down
mmu-miR-379-3p	18870345	23758363	84	22	4.4514	0.926	-2.26518	0.208024	2.07666e-13	down
mmu-miR-379-5p	18870345	23758363	3993	1402	211.602	59.0108	-1.8423	0.278877	0	down
mmu-miR-380-3p	18870345	23758363	686	337	36.3533	14.1845	-1.35777	0.390185	9.55854e-49	down
mmu-miR-380-5p	18870345	23758363	83	28	4.3984	1.1785	-1.90003	0.267938	7.63822e-11	down
mmu-miR-381-3p	18870345	23758363	33	8	1.7488	0.3367	-2.37683	0.192532	2.46977e-06	down
mmu-miR-382-3p	18870345	23758363	5996	1993	317.747	83.8863	-1.92137	0.264003	0	down
mmu-miR-382-5p	18870345	23758363	15992	5688	847.467	239.41	-1.82367	0.282501	0	down
mmu-miR-409-3p	18870345	23758363	3734	1256	197.877	52.8656	-1.9042	0.267164	0	down
mmu-miR-409-5p	18870345	23758363	295	159	15.633	6.6924	-1.224	0.428094	7.48983e-19	down
mmu-miR-410-3p	18870345	23758363	472	278	25.0128	11.7011	-1.09602	0.467804	1.03987e-24	down
mmu-miR-410-5p	18870345	23758363	166	34	8.7969	1.4311	-2.61987	0.162682	1.55678e-29	down
mmu-miR-411-3p	18870345	23758363	338	169	17.9117	7.1133	-1.33231	0.397131	3.41941e-24	down
mmu-miR-411-5p	18870345	23758363	3207	1271	169.949	53.497	-1.66757	0.314782	6.10816e-300	down
mmu-miR-412-3p	18870345	23758363	26	17	1.3778	0.7155	-0.945343	0.519306	0.0335685	down
mmu-miR-412-5p	18870345	23758363	736	310	39.003	13.048	-1.57976	0.334538	3.99357e-65	down
mmu-miR-421-3p	18870345	23758363	161	126	8.5319	5.3034	-0.685949	0.621597	5.86249e-05	down
mmu-miR-423-3p	18870345	23758363	1390	838	73.6606	35.2718	-1.06238	0.478842	4.49884e-66	down
mmu-miR-423-5p	18870345	23758363	80812	35906	4282.49	1511.3	-1.50266	0.352902	0	down
mmu-miR-425-3p	18870345	23758363	158	103	8.3729	4.3353	-0.949596	0.517778	1.36216e-07	down
mmu-miR-425-5p	18870345	23758363	206	109	10.9166	4.5879	-1.25062	0.420268	4.85076e-14	down
mmu-miR-429-3p	18870345	23758363	327	260	17.3288	10.9435	-0.663098	0.631521	2.75182e-08	down
mmu-miR-431-3p	18870345	23758363	516	207	27.3445	8.7127	-1.65006	0.318627	4.17027e-49	down
mmu-miR-431-5p	18870345	23758363	262	122	13.8842	5.135	-1.43501	0.369845	3.16665e-21	down
mmu-miR-433-3p	18870345	23758363	18691	6861	990.496	288.783	-1.77817	0.291553	0	down
mmu-miR-433-5p	18870345	23758363	478	202	25.3308	8.5023	-1.57497	0.335651	9.98153e-43	down
mmu-miR-434-3p	18870345	23758363	3576	1427	189.504	60.0631	-1.65768	0.316949	0	down
mmu-miR-434-5p	18870345	23758363	125	49	6.6242	2.0624	-1.68342	0.311343	2.06419e-13	down
mmu-miR-449a-5p	18870345	23758363	81	28	4.2924	1.1785	-1.86483	0.274555	2.20397e-10	down
mmu-miR-449c-5p	18870345	23758363	100	43	5.2993	1.8099	-1.54989	0.341536	6.31406e-10	down
mmu-miR-450b-3p	18870345	23758363	153	117	8.108	4.9246	-0.71934	0.607375	4.41448e-05	down
mmu-miR-465a-3p	18870345	23758363	117	53	6.2002	2.2308	-1.47475	0.359795	1.15003e-10	down
mmu-miR-465a-5p	18870345	23758363	20	7	1.0599	0.2946	-1.8471	0.277951	0.00192194	down
mmu-miR-465b-3p	18870345	23758363	117	53	6.2002	2.2308	-1.47475	0.359795	1.15003e-10	down
mmu-miR-465b-5p	18870345	23758363	34	11	1.8018	0.463	-1.96035	0.256965	2.3029e-05	down
mmu-miR-465c-3p	18870345	23758363	117	53	6.2002	2.2308	-1.47475	0.359795	1.15003e-10	down
mmu-miR-465c-5p	18870345	23758363	186	114	9.8567	4.7983	-1.03858	0.486806	7.20134e-10	down
mmu-miR-466a-3p	18870345	23758363	351	150	18.6006	6.3136	-1.55881	0.33943	2.29891e-31	down
mmu-miR-466b-3p	18870345	23758363	361	157	19.1305	6.6082	-1.53355	0.345427	1.76545e-31	down
mmu-miR-466b-5p	18870345	23758363	49	30	2.5967	1.2627	-1.04017	0.486271	0.00156773	down
mmu-miR-466c-3p	18870345	23758363	361	157	19.1305	6.6082	-1.53355	0.345427	1.76545e-31	down
mmu-miR-466d-3p	18870345	23758363	90	63	4.7694	2.6517	-0.84689	0.555982	0.000307533	down
mmu-miR-466e-3p	18870345	23758363	364	158	19.2895	6.6503	-1.53632	0.344763	8.27647e-32	down
mmu-miR-466e-5p	18870345	23758363	45	29	2.3847	1.2206	-0.966217	0.511846	0.00436636	down
mmu-miR-466f-3p	18870345	23758363	591	147	31.319	6.1873	-2.33966	0.197557	1.72235e-88	down
mmu-miR-466g	18870345	23758363	36	21	1.9078	0.8839	-1.10995	0.463309	0.00430271	down
mmu-miR-466h-3p	18870345	23758363	164	58	8.6909	2.4412	-1.83192	0.280892	4.07797e-19	down
mmu-miR-466i-3p	18870345	23758363	139	27	7.3661	1.1364	-2.69643	0.154274	9.52988e-26	down
mmu-miR-466m-3p	18870345	23758363	49	15	2.5967	0.6314	-2.04005	0.243155	1.68176e-07	down
mmu-miR-466o-5p	18870345	23758363	49	30	2.5967	1.2627	-1.04017	0.486271	0.00156773	down
mmu-miR-466p-3p	18870345	23758363	355	154	18.8126	6.4819	-1.53721	0.344551	4.35256e-31	down
mmu-miR-467a-3p	18870345	23758363	1304	450	69.1031	18.9407	-1.86726	0.274093	3.54876e-144	down
mmu-miR-467c-3p	18870345	23758363	32	7	1.6958	0.2946	-2.52514	0.173723	1.5485e-06	down
mmu-miR-467c-5p	18870345	23758363	196	151	10.3867	6.3557	-0.708614	0.611908	5.05756e-06	down
mmu-miR-467d-3p	18870345	23758363	1304	450	69.1031	18.9407	-1.86726	0.274093	3.54876e-144	down
mmu-miR-467e-3p	18870345	23758363	86	25	4.5574	1.0523	-2.11466	0.230899	1.12955e-12	down
mmu-miR-470-5p	18870345	23758363	95	43	5.0344	1.8099	-1.47591	0.359507	6.27142e-09	down
mmu-miR-485-3p	18870345	23758363	4401	819	233.223	34.4721	-2.75821	0.147807	0	down	0.981233
mmu-miR-485-5p	18870345	23758363	6900	2182	365.653	91.8413	-1.99326	0.251171	0	down
mmu-miR-487b-3p	18870345	23758363	1834	742	97.1895	31.2311	-1.63782	0.321342	5.10159e-168	down
mmu-miR-493-5p	18870345	23758363	130	66	6.8891	2.778	-1.31027	0.403246	5.40783e-10	down
mmu-miR-494-3p	18870345	23758363	2946	765	156.118	32.1992	-2.27754	0.206249	0	down
mmu-miR-494-5p	18870345	23758363	20	7	1.0599	0.2946	-1.8471	0.277951	0.00192194	down
mmu-miR-495-3p	18870345	23758363	4321	1464	228.984	61.6204	-1.89376	0.269104	0	down
mmu-miR-495-5p	18870345	23758363	38	6	2.0137	0.2525	-2.99549	0.125391	8.69627e-09	down
mmu-miR-496-3p	18870345	23758363	338	127	17.9117	5.3455	-1.74451	0.298436	2.48178e-35	down
mmu-miR-497-5p	18870345	23758363	397	235	21.0383	9.8913	-1.08879	0.470157	7.91814e-21	down
mmu-miR-503-5p	18870345	23758363	2876	1268	152.408	53.3707	-1.51382	0.350182	9.31084e-234	down
mmu-miR-505-5p	18870345	23758363	314	233	16.6399	9.8071	-0.762748	0.589373	7.31063e-10	down
mmu-miR-5100	18870345	23758363	94	35	4.9814	1.4732	-1.7576	0.29574	5.25545e-11	down
mmu-miR-5105	18870345	23758363	2162	1573	114.571	66.2083	-0.791162	0.577879	1.69723e-62	down
mmu-miR-5117-3p	18870345	23758363	44	23	2.3317	0.9681	-1.26815	0.415191	0.000445369	down
mmu-miR-5128	18870345	23758363	401	303	21.2503	12.7534	-0.736601	0.600152	1.46524e-11	down
mmu-miR-532-3p	18870345	23758363	231	78	12.2414	3.2831	-1.89864	0.268196	1.52787e-27	down
mmu-miR-539-5p	18870345	23758363	128	35	6.7831	1.4732	-2.20299	0.217187	4.65868e-19	down
mmu-miR-540-3p	18870345	23758363	672	199	35.6114	8.376	-2.08801	0.235206	4.12921e-87	down
mmu-miR-540-5p	18870345	23758363	241	165	12.7714	6.9449	-0.878891	0.543785	1.07933e-09	down
mmu-miR-541-3p	18870345	23758363	57	20	3.0206	0.8418	-1.84329	0.278686	1.33402e-07	down
mmu-miR-541-5p	18870345	23758363	8706	4454	461.359	187.471	-1.29922	0.406345	0	down
mmu-miR-542-3p	18870345	23758363	94	52	4.9814	2.1887	-1.18648	0.439374	1.07305e-06	down
mmu-miR-542-5p	18870345	23758363	52	38	2.7556	1.5994	-0.784836	0.580418	0.0101972	down
mmu-miR-543-3p	18870345	23758363	10445	3250	553.514	136.794	-2.01662	0.247137	0	down
mmu-miR-543-5p	18870345	23758363	45	19	2.3847	0.7997	-1.57628	0.335346	2.81405e-05	down
mmu-miR-574-5p	18870345	23758363	25	6	1.3248	0.2525	-2.39142	0.190595	4.10928e-05	down
mmu-miR-652-3p	18870345	23758363	71	56	3.7625	2.3571	-0.674679	0.626472	0.00852415	down
mmu-miR-664-5p	18870345	23758363	257	101	13.6193	4.2511	-1.67974	0.312138	6.62338e-26	down
mmu-miR-665-3p	18870345	23758363	1331	478	70.534	20.1192	-1.80975	0.285241	6.08538e-141	down
mmu-miR-666-5p	18870345	23758363	369	183	19.5545	7.7026	-1.34408	0.393904	1.3296e-26	down
mmu-miR-667-3p	18870345	23758363	121	20	6.4122	0.8418	-2.92927	0.131281	1.42647e-24	down
mmu-miR-667-5p	18870345	23758363	46	27	2.4377	1.1364	-1.10105	0.466177	0.00133432	down
mmu-miR-668-3p	18870345	23758363	155	66	8.2139	2.778	-1.56402	0.338207	8.85245e-15	down
mmu-miR-669a-3p	18870345	23758363	1330	247	70.481	10.3963	-2.76116	0.147505	2.32737e-238	down
mmu-miR-669c-5p	18870345	23758363	33610	24620	1781.1	1036.27	-0.781374	0.581812	0	down
mmu-miR-669d-5p	18870345	23758363	26	18	1.3778	0.7576	-0.862858	0.549862	0.0489793	down
mmu-miR-669f-3p	18870345	23758363	21	10	1.1129	0.4209	-1.40277	0.378201	0.00903853	down
mmu-miR-669h-3p	18870345	23758363	55	13	2.9146	0.5472	-2.41316	0.187744	7.12773e-10	down
mmu-miR-669h-5p	18870345	23758363	143	98	7.578	4.1249	-0.877458	0.544326	2.73654e-06	down
mmu-miR-669i	18870345	23758363	27	5	1.4308	0.2105	-2.76493	0.14712	3.62097e-06	down
mmu-miR-669l-3p	18870345	23758363	20	6	1.0599	0.2525	-2.06957	0.23823	0.000825737	down
mmu-miR-669m-3p	18870345	23758363	53	7	2.8086	0.2946	-3.25302	0.104892	1.25092e-12	down
mmu-miR-669o-3p	18870345	23758363	1330	247	70.481	10.3963	-2.76116	0.147505	2.32737e-238	down
mmu-miR-672-5p	18870345	23758363	14395	5295	762.837	222.869	-1.77518	0.292158	0	down
mmu-miR-673-5p	18870345	23758363	81	44	4.2924	1.852	-1.2127	0.43146	4.09413e-06	down
mmu-miR-674-3p	18870345	23758363	532	249	28.1924	10.4805	-1.4276	0.371749	4.14247e-41	down
mmu-miR-674-5p	18870345	23758363	3677	1750	194.856	73.6583	-1.40349	0.378014	3.41319e-266	down
mmu-miR-676-3p	18870345	23758363	1368	904	72.4947	38.0498	-0.929987	0.524863	1.82415e-52	down
mmu-miR-676-5p	18870345	23758363	87	50	4.6104	2.1045	-1.13141	0.456468	6.29463e-06	down
mmu-miR-677-5p	18870345	23758363	94	50	4.9814	2.1045	-1.24307	0.422472	4.15449e-07	down
mmu-miR-700-5p	18870345	23758363	54	31	2.8616	1.3048	-1.13299	0.455969	0.000372101	down
mmu-miR-708-3p	18870345	23758363	492	216	26.0727	9.0915	-1.51995	0.348698	9.27951e-42	down
mmu-miR-708-5p	18870345	23758363	4481	2266	237.463	95.3769	-1.31599	0.40165	2.03591e-293	down
mmu-miR-744-5p	18870345	23758363	18981	9366	1005.86	394.219	-1.35137	0.391921	0	down
mmu-miR-758-3p	18870345	23758363	21	10	1.1129	0.4209	-1.40277	0.378201	0.00903853	down
mmu-miR-758-5p	18870345	23758363	306	60	16.2159	2.5254	-2.68283	0.155736	1.69168e-54	down
mmu-miR-760-3p	18870345	23758363	393	199	20.8263	8.376	-1.31407	0.402184	2.61291e-27	down
mmu-miR-770-3p	18870345	23758363	375	163	19.8725	6.8607	-1.53435	0.345236	1.16534e-32	down
mmu-miR-770-5p	18870345	23758363	33	13	1.7488	0.5472	-1.67623	0.3129	0.000182114	down
mmu-miR-7a-1-3p	18870345	23758363	108	34	5.7233	1.4311	-1.99972	0.250048	1.47333e-14	down
mmu-miR-7a-5p	18870345	23758363	2753	1534	145.89	64.5667	-1.17602	0.44257	7.71678e-152	down
mmu-miR-872-3p	18870345	23758363	348	254	18.4416	10.691	-0.786567	0.579722	2.73918e-11	down
mmu-miR-872-5p	18870345	23758363	1275	1041	67.5663	43.8162	-0.624839	0.648492	2.37198e-25	down
mmu-miR-877-5p	18870345	23758363	1610	885	85.3191	37.25	-1.19563	0.436596	5.76621e-92	down
mmu-miR-880-3p	18870345	23758363	21	5	1.1129	0.2105	-2.40243	0.189145	0.000170115	down
mmu-miR-881-3p	18870345	23758363	33	14	1.7488	0.5893	-1.56929	0.336974	0.000358655	down
mmu-miR-92a-1-5p	18870345	23758363	1466	893	77.688	37.5868	-1.04747	0.483817	5.02016e-68	down
mmu-miR-92a-2-5p	18870345	23758363	5298	3438	280.758	144.707	-0.956193	0.515415	4.1959e-207	down
mmu-miR-92a-3p	18870345	23758363	29770	13928	1577.61	586.236	-1.42819	0.371598	0	down
mmu-miR-92b-3p	18870345	23758363	5435	1476	288.018	62.1255	-2.2129	0.2157	0	down
mmu-miR-92b-5p	18870345	23758363	1909	666	101.164	28.0322	-1.85154	0.277097	1.01201e-207	down
mmu-miR-93-5p	18870345	23758363	7130	5646	377.841	237.643	-0.668988	0.628948	1.05043e-150	down
mmu-miR-9-3p	18870345	23758363	67	25	3.5505	1.0523	-1.75448	0.296381	3.22958e-08	down
mmu-miR-9-5p	18870345	23758363	328	121	17.3818	5.0929	-1.77102	0.293002	4.8691e-35	down
mmu-miR-96-5p	18870345	23758363	2332	1590	123.58	66.9238	-0.884855	0.541542	3.7223e-81	down
mmu-miR-99b-3p	18870345	23758363	696	445	36.8833	18.7302	-0.977601	0.507823	8.47394e-30	down
mmu-miR-99b-5p	18870345	23758363	6188	4146	327.922	174.507	-0.910067	0.53216	2.32986e-222	down
